# Supplementary material for: Quantifying the Effects of Medical Examination and Possible Risk Factors against the Incidence of Cervical Cancer in a Low Human Papillomavirus Vaccination Coverage: An Ecological Study in Japan
Source: Cancers (Basel). 2021 Sep 24;13(19):4784. doi: 10.3390/cancers13194784 (PMC8508384; doi:10.3390/cancers13194784)
Supplement: Supplementary file 1 [file cancers-13-04784-s001.zip]

Archive with 3 entries (2 files):
- supplementary/
- supplementary/Supplementary_Table_S1_0924rev.xlsx
- supplementary/Supplementary_Table_S2_0924rev.csv
