# Supplementary material for: Quantifying the Effects of Medical Examination and Possible Risk Factors against the Incidence of Cervical Cancer in a Low Human Papillomavirus Vaccination Coverage: An Ecological Study in Japan
Source: Cancers (Basel). 2021 Sep 24;13(19):4784. doi: 10.3390/cancers13194784 (PMC8508384; doi:10.3390/cancers13194784)
Supplement: Supplementary file 1 [file cancers-13-04784-s001.zip › supplementary/Supplementary_Table_S1_0924rev.xlsx]

## Sheet: Sheet1
(No averaging = single year)								time lag (years)
Reponse variables	5	6	7	8	9	10	11	12	13	14	15	16	17	18	19	20
cc2013	2008	2007	2006	2005	2004	2003	2002	2001	2000	1999	1998	1997	1996	1995	1994	1993
cc2014	2009	2008	2007	2006	2005	2004	2003	2002	2001	2000	1999	1998	1997	1996	1995	1994
cc2015	2010	2009	2008	2007	2006	2005	2004	2003	2002	2001	2000	1999	1998	1997	1996	1995
cc2016	2011	2010	2009	2008	2007	2006	2005	2004	2003	2002	2001	2000	1999	1998	1997	1996
cc2017	2012	2011	2010	2009	2008	2007	2006	2005	2004	2003	2002	2001	2000	1999	1998	1997
Years for averaging = 2 years								time lag (years)
Reponse variables	5	6	7	8	9	10	11	12	13	14	15	16	17	18	19	20
cc2013		2007-2008	2006-2007	2005-2006	2004-2005	2003-2004	2002-2003	2001-2002	2000-2001	1999-2000	1998-1999	1997-1998	1996-1997	1995-1996	1994-1995	1993-1994
cc2014		2008-2009	2007-2008	2006-2007	2005-2006	2004-2005	2003-2004	2002-2003	2001-2002	2000-2001	1999-2000	1998-1999	1997-1998	1996-1997	1995-1996	1994-1995
cc2015		2009-2010	2008-2009	2007-2008	2006-2007	2005-2006	2004-2005	2003-2004	2002-2003	2001-2002	2000-2001	1999-2000	1998-1999	1997-1998	1996-1997	1995-1996
cc2016		2010-2011	2009-2010	2008-2009	2007-2008	2006-2007	2005-2006	2004-2005	2003-2004	2002-2003	2001-2002	2000-2001	1999-2000	1998-1999	1997-1998	1996-1997
cc2017		2011-2012	2010-2011	2009-2010	2008-2009	2007-2008	2006-2007	2005-2006	2004-2005	2003-2004	2002-2003	2001-2002	2000-2001	1999-2000	1998-1999	1997-1998
Years for averaging = 3 years								time lag (years)
Reponse variables	5	6	7	8	9	10	11	12	13	14	15	16	17	18	19	20
cc2013			2006-2008	2005-2007	2004-2006	2003-2005	2002-2004	2001-2003	2000-2002	1999-2001	1998-2000	1997-1999	1996-1998	1995-1997	1994-1996	1993-1995
cc2014			2007-2009	2006-2008	2005-2007	2004-2006	2003-2005	2002-2004	2001-2003	2000-2002	1999-2001	1998-2000	1997-1999	1996-1998	1995-1997	1994-1996
cc2015			2008-2010	2007-2009	2006-2008	2005-2007	2004-2006	2003-2005	2002-2004	2001-2003	2000-2002	1999-2001	1998-2000	1997-1999	1996-1998	1995-1997
cc2016			2009-2011	2008-2010	2007-2009	2006-2008	2005-2007	2004-2006	2003-2005	2002-2004	2001-2003	2000-2002	1999-2001	1998-2000	1997-1999	1996-1998
cc2017			2010-2012	2009-2011	2008-2010	2007-2009	2006-2008	2005-2007	2004-2006	2003-2005	2002-2004	2001-2003	2000-2002	1999-2001	1998-2000	1997-1999
Years for averaging = 4 years								time lag (years)
Reponse variables	5	6	7	8	9	10	11	12	13	14	15	16	17	18	19	20
cc2013				2005-2008	2004-2007	2003-2006	2002-2005	2001-2004	2000-2003	1999-2002	1998-2001	1997-2000	1996-1999	1995-1998	1994-1997	1993-1996
cc2014				2006-2009	2005-2008	2004-2007	2003-2006	2002-2005	2001-2004	2000-2003	1999-2002	1998-2001	1997-2000	1996-1999	1995-1998	1994-1997
cc2015				2007-2010	2006-2009	2005-2008	2004-2007	2003-2006	2002-2005	2001-2004	2000-2003	1999-2002	1998-2001	1997-2000	1996-1999	1995-1998
cc2016				2008-2011	2007-2010	2006-2009	2005-2008	2004-2007	2003-2006	2002-2005	2001-2004	2000-2003	1999-2002	1998-2001	1997-2000	1996-1999
cc2017				2009-2012	2008-2011	2007-2010	2006-2009	2005-2008	2004-2007	2003-2006	2002-2005	2001-2004	2000-2003	1999-2002	1998-2001	1997-2000
Years for averaging = 5 years								time lag (years)
Reponse variables	5	6	7	8	9	10	11	12	13	14	15	16	17	18	19	20
cc2013					2004-2008	2003-2007	2002-2006	2001-2005	2000-2004	1999-2003	1998-2002	1997-2001	1996-2000	1995-1999	1994-1998	1993-1997
cc2014					2005-2009	2004-2008	2003-2007	2002-2006	2001-2005	2000-2004	1999-2003	1998-2002	1997-2001	1996-2000	1995-1999	1994-1998
cc2015					2006-2010	2005-2009	2004-2008	2003-2007	2002-2006	2001-2005	2000-2004	1999-2003	1998-2002	1997-2001	1996-2000	1995-1999
cc2016					2007-2011	2006-2010	2005-2009	2004-2008	2003-2007	2002-2006	2001-2005	2000-2004	1999-2003	1998-2002	1997-2001	1996-2000
cc2017					2008-2012	2007-2011	2006-2010	2005-2009	2004-2008	2003-2007	2002-2006	2001-2005	2000-2004	1999-2003	1998-2002	1997-2001
Years for averaging = 6 years								time lag (years)
Reponse variables	5	6	7	8	9	10	11	12	13	14	15	16	17	18	19	20
cc2013						2003-2008	2002-2007	2001-2006	2000-2005	1999-2004	1998-2003	1997-2002	1996-2001	1995-2000	1994-1999	1993-1998
cc2014						2004-2009	2003-2008	2002-2007	2001-2006	2000-2005	1999-2004	1998-2003	1997-2002	1996-2001	1995-2000	1994-1999
cc2015						2005-2010	2004-2009	2003-2008	2002-2007	2001-2006	2000-2005	1999-2004	1998-2003	1997-2002	1996-2001	1995-2000
cc2016						2006-2011	2005-2010	2004-2009	2003-2008	2002-2007	2001-2006	2000-2005	1999-2004	1998-2003	1997-2002	1996-2001
cc2017						2007-2012	2006-2011	2005-2010	2004-2009	2003-2008	2002-2007	2001-2006	2000-2005	1999-2004	1998-2003	1997-2002
Years for averaging = 7 years								time lag (years)
Reponse variables	5	6	7	8	9	10	11	12	13	14	15	16	17	18	19	20
cc2013							2002-2008	2001-2007	2000-2006	1999-2005	1998-2004	1997-2003	1996-2002	1995-2001	1994-2000	1993-1999
cc2014							2003-2009	2002-2008	2001-2007	2000-2006	1999-2005	1998-2004	1997-2003	1996-2002	1995-2001	1994-2000
cc2015							2004-2010	2003-2009	2002-2008	2001-2007	2000-2006	1999-2005	1998-2004	1997-2003	1996-2002	1995-2001
cc2016							2005-2011	2004-2010	2003-2009	2002-2008	2001-2007	2000-2006	1999-2005	1998-2004	1997-2003	1996-2002
cc2017							2006-2012	2005-2011	2004-2010	2003-2009	2002-2008	2001-2007	2000-2006	1999-2005	1998-2004	1997-2003
Years for averaging = 8 years								time lag (years)
Reponse variables	5	6	7	8	9	10	11	12	13	14	15	16	17	18	19	20
cc2013								2001-2008	2000-2007	1999-2006	1998-2005	1997-2004	1996-2003	1995-2002	1994-2001	1993-2000
cc2014								2002-2009	2001-2008	2000-2007	1999-2006	1998-2005	1997-2004	1996-2003	1995-2002	1994-2001
cc2015								2003-2010	2002-2009	2001-2008	2000-2007	1999-2006	1998-2005	1997-2004	1996-2003	1995-2002
cc2016								2004-2011	2003-2010	2002-2009	2001-2008	2000-2007	1999-2006	1998-2005	1997-2004	1996-2003
cc2017								2005-2012	2004-2011	2003-2010	2002-2009	2001-2008	2000-2007	1999-2006	1998-2005	1997-2004
Years for averaging = 9 years								time lag (years)
Reponse variables	5	6	7	8	9	10	11	12	13	14	15	16	17	18	19	20
cc2013									2000-2008	1999-2007	1998-2006	1997-2005	1996-2004	1995-2003	1994-2002	1993-2001
cc2014									2001-2009	2000-2008	1999-2007	1998-2006	1997-2005	1996-2004	1995-2003	1994-2002
cc2015									2002-2010	2001-2009	2000-2008	1999-2007	1998-2006	1997-2005	1996-2004	1995-2003
cc2016									2003-2011	2002-2010	2001-2009	2000-2008	1999-2007	1998-2006	1997-2005	1996-2004
cc2017									2004-2012	2003-2011	2002-2010	2001-2009	2000-2008	1999-2007	1998-2006	1997-2005
Years for averaging = 10 years								time lag (years)
Reponse variables	5	6	7	8	9	10	11	12	13	14	15	16	17	18	19	20
cc2013										1999-2008	1998-2007	1997-2006	1996-2005	1995-2004	1994-2003	1993-2002
cc2014										2000-2009	1999-2008	1998-2007	1997-2006	1996-2005	1995-2004	1994-2003
cc2015										2001-2010	2000-2009	1999-2008	1998-2007	1997-2006	1996-2005	1995-2004
cc2016										2002-2011	2001-2010	2000-2009	1999-2008	1998-2007	1997-2006	1996-2005
cc2017										2003-2012	2002-2011	2001-2010	2000-2009	1999-2008	1998-2007	1997-2006
Years for averaging = 11 years								time lag (years)
Reponse variables	5	6	7	8	9	10	11	12	13	14	15	16	17	18	19	20
cc2013											1998-2008	1997-2007	1996-2006	1995-2005	1994-2004	1993-2003
cc2014											1999-2009	1998-2008	1997-2007	1996-2006	1995-2005	1994-2004
cc2015											2000-2010	1999-2009	1998-2008	1997-2007	1996-2006	1995-2005
cc2016											2001-2011	2000-2010	1999-2009	1998-2008	1997-2007	1996-2006
cc2017											2002-2012	2001-2011	2000-2010	1999-2009	1998-2008	1997-2007
Years for averaging = 12 years								time lag (years)
Reponse variables	5	6	7	8	9	10	11	12	13	14	15	16	17	18	19	20
cc2013												1997-2008	1996-2007	1995-2006	1994-2005	1993-2004
cc2014												1998-2009	1997-2008	1996-2007	1995-2006	1994-2005
cc2015												1999-2010	1998-2009	1997-2008	1996-2007	1995-2006
cc2016												2000-2011	1999-2010	1998-2009	1997-2008	1996-2007
cc2017												2001-2012	2000-2011	1999-2010	1998-2009	1997-2008
Years for averaging = 13 years								time lag (years)
Reponse variables	5	6	7	8	9	10	11	12	13	14	15	16	17	18	19	20
cc2013													1996-2008	1995-2007	1994-2006	1993-2005
cc2014													1997-2009	1996-2008	1995-2007	1994-2006
cc2015													1998-2010	1997-2009	1996-2008	1995-2007
cc2016													1999-2011	1998-2010	1997-2009	1996-2008
cc2017													2000-2012	1999-2011	1998-2010	1997-2009
Years for averaging = 14 years								time lag (years)
Reponse variables	5	6	7	8	9	10	11	12	13	14	15	16	17	18	19	20
cc2013														1995-2008	1994-2007	1993-2006
cc2014														1996-2009	1995-2008	1994-2007
cc2015														1997-2010	1996-2009	1995-2008
cc2016														1998-2011	1997-2010	1996-2009
cc2017														1999-2012	1998-2011	1997-2010
Years for averaging = 15 years								time lag (years)
Reponse variables	5	6	7	8	9	10	11	12	13	14	15	16	17	18	19	20
cc2013															1994-2008	1993-2007
cc2014															1995-2009	1994-2008
cc2015															1996-2010	1995-2009
cc2016															1997-2011	1996-2010
cc2017															1998-2012	1997-2011
Years for averaging = 16 years								time lag (years)
Reponse variables	5	6	7	8	9	10	11	12	13	14	15	16	17	18	19	20
cc2013																1993-2008
cc2014																1994-2009
cc2015																1995-2010
cc2016																1996-2011
cc2017																1997-2012
