# Supplementary material for: Quantifying the Effects of Medical Examination and Possible Risk Factors against the Incidence of Cervical Cancer in a Low Human Papillomavirus Vaccination Coverage: An Ecological Study in Japan
Source: Cancers (Basel). 2021 Sep 24;13(19):4784. doi: 10.3390/cancers13194784 (PMC8508384; doi:10.3390/cancers13194784)
Supplement: Supplementary file 1 [file cancers-13-04784-s001.zip › supplementary/Supplementary_Table_S2_0924rev.csv]

	Cervical_cancer_incidence_2013	Cervical_cancer_incidence_2014	Cervical_cancer_incidence_2015	Cervical_cancer_incidence_2016	Cervical_cancer_incidence_2017	Chlamydia_ALL1993	Chlamydia_ALL1994	Chlamydia_ALL1995	Chlamydia_ALL1996	Chlamydia_ALL1997	Chlamydia_ALL1998	Chlamydia_ALL1999	Chlamydia_ALL2000	Chlamydia_ALL2001	Chlamydia_ALL2002	Chlamydia_ALL2003	Chlamydia_ALL2004	Chlamydia_ALL2005	Chlamydia_ALL2006	Chlamydia_ALL2007	Chlamydia_ALL2008	Chlamydia_ALL2009	Chlamydia_ALL2010	Chlamydia_ALL2011	Chlamydia_ALL2012	Herpes_ALL1993	Herpes_ALL1994	Herpes_ALL1995	Herpes_ALL1996	Herpes_ALL1997	Herpes_ALL1998	Herpes_ALL1999	Herpes_ALL2000	Herpes_ALL2001	Herpes_ALL2002	Herpes_ALL2003	Herpes_ALL2004	Herpes_ALL2005	Herpes_ALL2006	Herpes_ALL2007	Herpes_ALL2008	Herpes_ALL2009	Herpes_ALL2010	Herpes_ALL2011	Herpes_ALL2012	Condyloma_ALL1993	Condyloma_ALL1994	Condyloma_ALL1995	Condyloma_ALL1996
Cervical_cancer_incidence_2013	1	0.72904993056324	0.670898101590835	0.562174305027115	0.592327808739251	-0.0206526473194817	0.0151742286553135	-0.0117395288990407	0.0013892352151018	0.0640613817121005	0.04641119592756	0.140154986105513	0.191735939906274	0.267010452796236	0.263014971700415	0.318802242533971	0.271879386199003	0.316518066648962	0.39122043612324	0.303585881403704	0.293947946263565	0.323886595448036	0.293653220876845	0.311480403491864	0.2730931595122	0.101672742705436	0.0863147230800386	0.14900169593416	0.115409529675985	0.173937037825692	0.0873934570042418	0.217389205207828	0.237643618486676	0.209020343641235	0.14643599779202	0.192915576585341	0.180639612328473	0.110498318117306	0.0829944763177242	0.105853832736976	0.0945879157305742	0.140774929931829	0.150088153788152	0.163939465737626	0.13920317013088	0.114607997464168	0.0685342113861107	-0.0758795369352571	-0.0645608575265551
Cervical_cancer_incidence_2014	0.72904993056324	1	0.849825389766029	0.79187475005888	0.714065273971738	0.0231412072590032	0.063583542655015	0.0101575293888899	0.000777435500310209	0.0472155549099628	0.0404148844331179	0.0918951648712438	0.185556197962279	0.202079513175893	0.33330483895478	0.389351429355767	0.303021137452504	0.283522251133517	0.350984717885745	0.23780348266556	0.166141095825079	0.191405596063842	0.111314083776787	0.19906341147876	0.138601379756996	0.171410441910706	0.20342988663361	0.287058635755313	0.230522498977777	0.284000529771282	0.144050507295168	0.189175113941333	0.195770438376258	0.176002949873534	0.137780746430452	0.204152419682587	0.218225707882597	0.163754516984239	0.134546157105134	0.0809807464160845	-0.0303043739505119	-0.0047874601780169	-0.069519139637497	-0.030980969383265	-0.011728251835529	0.101154180490699	0.139610547752131	-0.050849649654829	-0.0374421761426601
Cervical_cancer_incidence_2015	0.670898101590835	0.849825389766029	1	0.745550244873817	0.648724511584378	-0.0252074661615936	0.018462042572263	-0.00273508664449812	-0.036272814083234	0.0562870001851432	0.0719297928442436	0.151864537975028	0.312545541316144	0.28778083359614	0.3585711897144	0.415001675256871	0.336318741756312	0.304979868059249	0.389226153811345	0.316681118113072	0.300243763668059	0.304992575497707	0.237624310204829	0.30016944539767	0.217036023264104	0.121008620200514	0.147065085976831	0.209608337787793	0.178695324637957	0.215935424104398	0.139143456408099	0.209306079120007	0.222843694737308	0.106570056796878	0.0956748477378301	0.183443958443053	0.160472711033993	0.108992147790765	0.144964562756612	0.110778261112335	0.0902438128912145	0.12704700925447	0.0984594615571711	0.13129879561528	0.0999686570478199	0.107405848330174	0.0980677938833652	-0.114831070441302	-0.10458846021054
Cervical_cancer_incidence_2016	0.562174305027115	0.79187475005888	0.745550244873817	1	0.847756169612782	-0.00164350669806472	0.000156769900232573	-0.0237903735595866	-0.0193722833798627	0.0108041626712633	0.00572547153819946	-0.0314464269662212	0.118986973595024	0.110581039329009	0.248071135113781	0.277841922956596	0.190560988748381	0.141359810786997	0.253047168358019	0.171122369464877	0.140952643691233	0.160404897286162	0.0977774641934337	0.140616310746615	0.0672012984798519	0.255838499880299	0.269454737677643	0.364995164054111	0.307244141224022	0.366958123212725	0.201371953337297	0.117876156265957	0.163653615776466	0.179485471606681	0.133500105456477	0.175958322408629	0.182930993276319	0.0757490340179679	0.155369973440842	0.0879948130767979	0.0830750269716955	0.0778122917518572	0.0158674552600179	0.00477361988962237	0.0225702511258239	0.142889363414436	0.14346264007629	-0.0664832122293571	-0.0620247831672831
Cervical_cancer_incidence_2017	0.592327808739251	0.714065273971738	0.648724511584378	0.847756169612782	1	-0.00467594731555732	-0.0177401556102671	-0.0502993382803746	-0.0247135889157049	-7.63514218071871e-05	-0.00426643981863356	-0.0578052787124973	0.0589993726296412	0.0615387423845903	0.101927544626569	0.128698515865392	0.0895703365962367	0.0722548566235161	0.147031829361504	0.0626136247632946	-0.00562232816448177	0.00486090602411598	-0.0376511783655649	0.0205597882877134	-0.013436206976449	0.159768602741602	0.165405022436407	0.253076999299697	0.195491262254298	0.270201173902032	0.132213130512249	0.0811861334219072	0.123433123098688	0.0852722433323308	0.0353805025658931	0.0461981472161548	0.0821217802721184	0.0454629870908648	0.0412538526888371	-0.01062468427012	-0.120374609655756	-0.100679323206298	-0.159703613360681	-0.0976101065045435	-0.0619492329910999	0.172429046838946	0.110820081320189	-0.163215376197021	-0.153888908555644
Chlamydia_ALL1993	-0.0206526473194817	0.0231412072590032	-0.0252074661615936	-0.00164350669806472	-0.00467594731555732	1	0.961928418488136	0.92276103819859	0.910623384746828	0.906348581670215	0.852811780800599	0.631366655075131	0.449474894583498	0.388932454506514	0.357838281031408	0.312488697215732	0.467791652170065	0.419230857626057	0.320047033134292	0.258815587114013	0.134129035109419	0.132301270040337	0.144684644222566	0.214921930396029	0.265699881407146	0.387475096500243	0.417724527192519	0.35246205129839	0.324231849239224	0.278274389890131	0.314491907678156	0.178764092233634	0.179143782119923	0.217357495667649	0.251957047043654	0.297576002789618	0.320668946624934	0.295627264632191	0.255220019210591	0.216617354863443	0.0967386941029494	0.0694522604995876	0.132779585652678	0.243689296285986	0.145589401085736	0.370553184221877	0.350322707446866	0.30616577523259	0.371123818694411
Chlamydia_ALL1994	0.0151742286553135	0.063583542655015	0.018462042572263	0.000156769900232573	-0.0177401556102671	0.961928418488136	1	0.969558253186987	0.94454474781646	0.931829999827863	0.878366252777015	0.675386340502696	0.490860412282228	0.434938434500747	0.409631753955898	0.363091479354438	0.508971264903004	0.470995843104925	0.384089144846913	0.314032716401898	0.183639582557417	0.193780248247781	0.183166705003168	0.278445995956629	0.324629724108592	0.398805436799769	0.459278291086384	0.382142952508647	0.355527093446366	0.305726544570839	0.34337699384407	0.184402311711357	0.197240258582951	0.221814822226901	0.28595184488982	0.301591660139825	0.302295560776607	0.256260624835639	0.240452107176132	0.228537016707639	0.107174813702542	0.0634808561809191	0.119304429736519	0.225699006163763	0.134484554734119	0.347507537560233	0.380482467290121	0.343757963836137	0.422085732492829
Chlamydia_ALL1995	-0.0117395288990407	0.0101575293888899	-0.00273508664449812	-0.0237903735595866	-0.0502993382803746	0.92276103819859	0.969558253186987	1	0.955797143011635	0.943692867837863	0.905462445047817	0.677362083595596	0.488028532802498	0.414741282118172	0.376716865505986	0.331830680778726	0.497656897542029	0.462162561565887	0.374495929648735	0.313806331026317	0.212153625059336	0.225825649379098	0.225314954278642	0.325643442942407	0.365436044205849	0.420037327379937	0.454016741310064	0.409321114542299	0.378145704604104	0.318545605270767	0.374812613628535	0.207975834286162	0.206362349925865	0.20374848151842	0.281384515753787	0.297088923709979	0.290717776215742	0.260122987131514	0.25390849496	0.24279514728462	0.151209115409129	0.116746495213548	0.164643918914072	0.25986238693838	0.176911610788004	0.361527166526707	0.415462934982657	0.429482730378175	0.459529960606431
Chlamydia_ALL1996	0.0013892352151018	0.000777435500310209	-0.036272814083234	-0.0193722833798627	-0.0247135889157049	0.910623384746828	0.94454474781646	0.955797143011635	1	0.956644637197774	0.933451987772555	0.686096511501442	0.515105554305287	0.454208006352732	0.412374783621142	0.386092548664507	0.555488105582896	0.521975134122473	0.468563239111428	0.392866220232532	0.212578141056012	0.22248965148619	0.227105989081226	0.361530110975009	0.417689351190678	0.437674675101016	0.460692360917779	0.414767249277448	0.416899505213593	0.353773490883083	0.399174090339853	0.272684319651636	0.270951317714278	0.266690630545843	0.345705518651373	0.35420159029335	0.350643134755376	0.338473451867239	0.342923593553012	0.316423388781639	0.15637985176508	0.1192154309988	0.167286912087933	0.278151113712193	0.190474373245128	0.438114962026465	0.451284005650351	0.424357022861221	0.477169866221175
Chlamydia_ALL1997	0.0640613817121005	0.0472155549099628	0.0562870001851432	0.0108041626712633	-7.63514218071871e-05	0.906348581670215	0.931829999827863	0.943692867837863	0.956644637197774	1	0.949397619296044	0.721171178967403	0.546724787187003	0.468070942659683	0.451645110733432	0.414276013048229	0.571047042130232	0.532689352453681	0.432547907020903	0.370125845285453	0.260212224482809	0.297583188759267	0.316023903180884	0.409687232936655	0.445336247954398	0.421716460170162	0.438268590561412	0.390002298388123	0.376813822624211	0.315321959109418	0.381882608798403	0.247189620691816	0.238589828037257	0.211881090664811	0.295388665713646	0.330081049824966	0.351259695189627	0.342487993855377	0.32661818776872	0.272038226505805	0.160135794054013	0.149719081561699	0.210416185322027	0.298638841580736	0.190685911968709	0.449158501890336	0.419426844421629	0.365192670878225	0.436302514894493
Chlamydia_ALL1998	0.04641119592756	0.0404148844331179	0.0719297928442436	0.00572547153819946	-0.00426643981863356	0.852811780800599	0.878366252777015	0.905462445047817	0.933451987772555	0.949397619296044	1	0.792773874959589	0.635941091320383	0.558906430193264	0.511792258549623	0.452068849513765	0.615149527186782	0.571117243467675	0.483709748568516	0.434326224945157	0.257391186493235	0.278433051606821	0.29509370705084	0.430910240149015	0.474177108324314	0.400171521528386	0.425180620254065	0.373628872848055	0.397329606804683	0.335750695375298	0.416429182584816	0.356968380713261	0.350287014226551	0.289725223365166	0.369488248415918	0.384058280235262	0.374613075398939	0.399792793485642	0.381676482201032	0.355290045011522	0.170980277475356	0.151567624592408	0.204425077479465	0.280885197756657	0.147083160007259	0.469248433924296	0.443045754057578	0.398290029294482	0.470860330570984
Chlamydia_ALL1999	0.140154986105513	0.0918951648712438	0.151864537975028	-0.0314464269662212	-0.0578052787124973	0.631366655075131	0.675386340502696	0.677362083595596	0.686096511501442	0.721171178967403	0.792773874959589	1	0.872144066887034	0.805164131053016	0.758575230604805	0.68462159318652	0.776651455371708	0.740961069148442	0.629588324733459	0.61750649767621	0.423636574577604	0.442755302745524	0.431942552176251	0.586994136607872	0.586052105794655	0.212580518196214	0.298650874899502	0.239982049914144	0.277798936144611	0.250106571295603	0.313188095025391	0.45587429448351	0.450304011473015	0.346781319948869	0.427213460262015	0.440907632719004	0.426794707874762	0.418755128450231	0.353695750764458	0.438085704854264	0.265548253514374	0.254406774150696	0.322294389935802	0.371738336056932	0.258382244905556	0.308194571705905	0.289705641300737	0.264219490279027	0.374847112215391
Chlamydia_ALL2000	0.191735939906274	0.185556197962279	0.312545541316144	0.118986973595024	0.0589993726296412	0.449474894583498	0.490860412282228	0.488028532802498	0.515105554305287	0.546724787187003	0.635941091320383	0.872144066887034	1	0.934043408217853	0.888642847365467	0.848911011337643	0.845383177753817	0.783107894109727	0.700259694127033	0.706537741432785	0.507960362342341	0.507242383705943	0.470418849825431	0.644423411600605	0.606389324007805	0.18621182483599	0.259848067953774	0.253540402064588	0.303557399750256	0.32187814615859	0.395991260457027	0.500243034697004	0.536729736975245	0.377393886587545	0.450098116223297	0.473549498178398	0.455760149013902	0.442731738052147	0.415999415003551	0.503564402505579	0.340678920160281	0.355340246601238	0.402930195692355	0.447760706718803	0.335387401814572	0.299657618161912	0.249112983814618	0.191597121160446	0.286906222380254
Chlamydia_ALL2001	0.267010452796236	0.202079513175893	0.28778083359614	0.110581039329009	0.0615387423845903	0.388932454506514	0.434938434500747	0.414741282118172	0.454208006352732	0.468070942659683	0.558906430193264	0.805164131053016	0.934043408217853	1	0.920370565762725	0.860319916283718	0.819688486181151	0.805104521384743	0.745046783659434	0.719694301087914	0.470955695655673	0.463782658734462	0.413762163449299	0.584702537278714	0.570336522917886	0.11732598566567	0.181699044423213	0.172214867978818	0.220309994110173	0.233839960071737	0.27433508537029	0.396558915688361	0.434421388098096	0.350412315663068	0.422595328983279	0.403742783324844	0.41203838426471	0.400210407166279	0.368569350091689	0.48614903776316	0.315007533794298	0.282614863859068	0.350568176982395	0.399609840732856	0.304775303657495	0.213632439556987	0.167723085772157	0.117916208601437	0.196880299493864
Chlamydia_ALL2002	0.263014971700415	0.33330483895478	0.3585711897144	0.248071135113781	0.101927544626569	0.357838281031408	0.409631753955898	0.376716865505986	0.412374783621142	0.451645110733432	0.511792258549623	0.758575230604805	0.888642847365467	0.920370565762725	1	0.916888615290552	0.83784703643836	0.784387243147238	0.72370266687343	0.676972754561096	0.455033895543169	0.468839255230373	0.405726463355248	0.572224968931328	0.527853391145894	0.145115368713639	0.202527649930267	0.218460077272329	0.263459480907077	0.279877965368483	0.288906962846474	0.374387931809721	0.401177032389793	0.330598124452034	0.426941708818091	0.423233177664337	0.43515455232056	0.402602452776495	0.38380421240742	0.434442928775343	0.245695383196642	0.226075006322619	0.261985899085209	0.282187095476231	0.205095705314109	0.216792744918352	0.198656671039248	0.155168468136127	0.249459826834001
Chlamydia_ALL2003	0.318802242533971	0.389351429355767	0.415001675256871	0.277841922956596	0.128698515865392	0.312488697215732	0.363091479354438	0.331830680778726	0.386092548664507	0.414276013048229	0.452068849513765	0.68462159318652	0.848911011337643	0.860319916283718	0.916888615290552	1	0.895962299883042	0.847712221290674	0.809245073875499	0.77946603034179	0.579912981980918	0.576909123200932	0.492511245481854	0.693211478199198	0.6338777013088	0.169694526614993	0.194997974696351	0.2431178200519	0.274671564368841	0.260042813658781	0.271938492559682	0.393751664891564	0.43464866116647	0.320056949600209	0.376386312015072	0.458024126006048	0.454007899343624	0.402639558692785	0.392225687034665	0.448687781369459	0.349786711289748	0.354147878951916	0.364571697242618	0.424611033411472	0.338980576541119	0.159060613393215	0.117077268447026	0.0549237068443231	0.106180924285732
Chlamydia_ALL2004	0.271879386199003	0.303021137452504	0.336318741756312	0.190560988748381	0.0895703365962367	0.467791652170065	0.508971264903004	0.497656897542029	0.555488105582896	0.571047042130232	0.615149527186782	0.776651455371708	0.845383177753817	0.819688486181151	0.83784703643836	0.895962299883042	1	0.95433365852618	0.878634379865871	0.865591099796293	0.629951384750585	0.629716074924097	0.559930866758408	0.770502384045364	0.740709496879548	0.34413798830104	0.340327892465511	0.3490908136872	0.392947330887992	0.352001143625194	0.400269291747573	0.542052598661862	0.565195631991705	0.476308695715465	0.549274890711691	0.6330452803298	0.619137346260028	0.596180560761822	0.551497894466758	0.604554427980715	0.449912172997385	0.450677365472288	0.463097469948228	0.530002745633884	0.461749317226055	0.344720672194714	0.258129405719389	0.199008746362658	0.204310085616246
Chlamydia_ALL2005	0.316518066648962	0.283522251133517	0.304979868059249	0.141359810786997	0.0722548566235161	0.419230857626057	0.470995843104925	0.462162561565887	0.521975134122473	0.532689352453681	0.571117243467675	0.740961069148442	0.783107894109727	0.805104521384743	0.784387243147238	0.847712221290674	0.95433365852618	1	0.91654658446141	0.880673345217172	0.63315028145213	0.612696027900124	0.543196454736649	0.739574044409011	0.72485100933285	0.237842343611597	0.238888319151969	0.25103069563779	0.290638378490468	0.26167624679595	0.293304333053649	0.437798805290889	0.468421694856657	0.413046025954938	0.485935920180313	0.537324948437358	0.540730123458385	0.536172299740487	0.471756650813304	0.538538265991123	0.378534332317834	0.365306360228174	0.394463063167327	0.45843689235217	0.395540066459113	0.287631257114955	0.202903229668272	0.139310882131117	0.137824636828933
Chlamydia_ALL2006	0.39122043612324	0.350984717885745	0.389226153811345	0.253047168358019	0.147031829361504	0.320047033134292	0.384089144846913	0.374495929648735	0.468563239111428	0.432547907020903	0.483709748568516	0.629588324733459	0.700259694127033	0.745046783659434	0.72370266687343	0.809245073875499	0.878634379865871	0.91654658446141	1	0.941222309421875	0.67415612473662	0.631486705141465	0.541672637093789	0.738347182638664	0.732641770418376	0.283724787355411	0.295299085261045	0.319879136742477	0.377064620528073	0.33084125056201	0.326671207386895	0.428870234134673	0.470851592463029	0.409531849034183	0.464510252970425	0.52262787175631	0.494312111531787	0.475862280032228	0.536548436033695	0.606393055213817	0.450044838192262	0.413609442358119	0.422039324583545	0.488131986715865	0.428929436826488	0.320206798180539	0.283128357619455	0.155953696849688	0.179213110031236
Chlamydia_ALL2007	0.303585881403704	0.23780348266556	0.316681118113072	0.171122369464877	0.0626136247632946	0.258815587114013	0.314032716401898	0.313806331026317	0.392866220232532	0.370125845285453	0.434326224945157	0.61750649767621	0.706537741432785	0.719694301087914	0.676972754561096	0.77946603034179	0.865591099796293	0.880673345217172	0.941222309421875	1	0.801298755744211	0.750004579750393	0.67444895547043	0.844522634870731	0.830976313833881	0.276863271095617	0.270062188390938	0.287136718860833	0.345444183305116	0.285253378027684	0.310393912268334	0.466786010274991	0.509858228737114	0.443274765953649	0.477158687164927	0.564245580291339	0.517710390093341	0.499223051821802	0.560687807756581	0.666179642702641	0.613603616581358	0.573369017402804	0.562481373684375	0.602839569385691	0.540662156530879	0.29717945235884	0.237793725572575	0.13535767247047	0.139336492112855
Chlamydia_ALL2008	0.293947946263565	0.166141095825079	0.300243763668059	0.140952643691233	-0.00562232816448177	0.134129035109419	0.183639582557417	0.212153625059336	0.212578141056012	0.260212224482809	0.257391186493235	0.423636574577604	0.507960362342341	0.470955695655673	0.455033895543169	0.579912981980918	0.629951384750585	0.63315028145213	0.67415612473662	0.801298755744211	1	0.965482332860527	0.938498924246791	0.89139404431129	0.821976614140562	0.187806029239617	0.182816550803888	0.182752001378275	0.204622371120782	0.14696956344632	0.203807965882587	0.209072486154102	0.258311520248554	0.188922992869769	0.200669753362869	0.289459676309294	0.279594507470589	0.227043252554686	0.325971041064873	0.360269922390488	0.743961346605513	0.756165667912321	0.744968445893606	0.712746305185051	0.624528433930283	0.185927299817648	0.117279385209745	0.0529655354015221	0.0766051903167582
Chlamydia_ALL2009	0.323886595448036	0.191405596063842	0.304992575497707	0.160404897286162	0.00486090602411598	0.132301270040337	0.193780248247781	0.225825649379098	0.22248965148619	0.297583188759267	0.278433051606821	0.442755302745524	0.507242383705943	0.463782658734462	0.468839255230373	0.576909123200932	0.629716074924097	0.612696027900124	0.631486705141465	0.750004579750393	0.965482332860527	1	0.976840717067935	0.915334306994574	0.857940305775247	0.211108175434716	0.201078786451408	0.192035155135867	0.20465989531917	0.136553649430707	0.193421628365103	0.198350223684708	0.239738512738243	0.170921009155572	0.188675501371503	0.282734517218768	0.281018996797203	0.230835439228784	0.304229057059346	0.344435218218095	0.749850801137822	0.784519609306184	0.76691421684345	0.708080475838827	0.626731693458543	0.181931424525647	0.0955182478179937	0.032914815804693	0.0589776327714286
Chlamydia_ALL2010	0.293653220876845	0.111314083776787	0.237624310204829	0.0977774641934337	-0.0376511783655649	0.144684644222566	0.183166705003168	0.225314954278642	0.227105989081226	0.316023903180884	0.29509370705084	0.431942552176251	0.470418849825431	0.413762163449299	0.405726463355248	0.492511245481854	0.559930866758408	0.543196454736649	0.541672637093789	0.67444895547043	0.938498924246791	0.976840717067935	1	0.894021963840621	0.841326479659751	0.191995280464848	0.171206348972403	0.149764593792577	0.159333288482566	0.0932173272564841	0.164914109934276	0.178873604780874	0.205151901596883	0.132788856979511	0.154584225690543	0.230990391227607	0.24322366664011	0.208078969607338	0.274985515679506	0.288523318791823	0.738066220799866	0.782229265800199	0.776503051035251	0.701450432997642	0.603447309920763	0.196329067895791	0.0957365684892491	0.0537140828632624	0.0870230287985173
Chlamydia_ALL2011	0.311480403491864	0.19906341147876	0.30016944539767	0.140616310746615	0.0205597882877134	0.214921930396029	0.278445995956629	0.325643442942407	0.361530110975009	0.409687232936655	0.430910240149015	0.586994136607872	0.644423411600605	0.584702537278714	0.572224968931328	0.693211478199198	0.770502384045364	0.739574044409011	0.738347182638664	0.844522634870731	0.89139404431129	0.915334306994574	0.894021963840621	1	0.948637763074673	0.280208611590972	0.255934438923745	0.261196846151382	0.291723646781333	0.216617893411614	0.284895364170907	0.393235838231668	0.422587790883598	0.291602053726339	0.354381264192261	0.43703065303932	0.427091682426936	0.403651971090196	0.442804587300475	0.490037705014549	0.695299215663062	0.719142484361258	0.714853034512956	0.704361459470121	0.619463165199254	0.283479834799233	0.175826567309913	0.118855449129284	0.14700795581075
Chlamydia_ALL2012	0.2730931595122	0.138601379756996	0.217036023264104	0.0672012984798519	-0.013436206976449	0.265699881407146	0.324629724108592	0.365436044205849	0.417689351190678	0.445336247954398	0.474177108324314	0.586052105794655	0.606389324007805	0.570336522917886	0.527853391145894	0.6338777013088	0.740709496879548	0.72485100933285	0.732641770418376	0.830976313833881	0.821976614140562	0.857940305775247	0.841326479659751	0.948637763074673	1	0.352503905092105	0.332512244509297	0.322780390204336	0.35441523974659	0.26122128817885	0.314984088809692	0.435208957552611	0.469436245157439	0.367328398254482	0.422926785279057	0.491812656249962	0.483336782867324	0.473613647304045	0.488017285918494	0.543464968468294	0.689503339266523	0.714432471211029	0.69379841367874	0.696074554319413	0.634020568989364	0.283747221273882	0.171779747705924	0.122233031426201	0.161979365705394
Herpes_ALL1993	0.101672742705436	0.171410441910706	0.121008620200514	0.255838499880299	0.159768602741602	0.387475096500243	0.398805436799769	0.420037327379937	0.437674675101016	0.421716460170162	0.400171521528386	0.212580518196214	0.18621182483599	0.11732598566567	0.145115368713639	0.169694526614993	0.34413798830104	0.237842343611597	0.283724787355411	0.276863271095617	0.187806029239617	0.211108175434716	0.191995280464848	0.280208611590972	0.352503905092105	1	0.938446084465193	0.902473302271802	0.903366940653502	0.811884102167413	0.81490216198442	0.688117235616405	0.675829823514753	0.73022980211676	0.727170426692323	0.737815188251598	0.749816376455775	0.625486141105279	0.684973583628592	0.603355907872173	0.466218825063451	0.434127811660125	0.400409469023177	0.467166056774831	0.469728538770513	0.57147723093318	0.579279455287815	0.478728396114151	0.411716599637484
Herpes_ALL1994	0.0863147230800386	0.20342988663361	0.147065085976831	0.269454737677643	0.165405022436407	0.417724527192519	0.459278291086384	0.454016741310064	0.460692360917779	0.438268590561412	0.425180620254065	0.298650874899502	0.259848067953774	0.181699044423213	0.202527649930267	0.194997974696351	0.340327892465511	0.238888319151969	0.295299085261045	0.270062188390938	0.182816550803888	0.201078786451408	0.171206348972403	0.255934438923745	0.332512244509297	0.938446084465193	1	0.932716074994435	0.931111985743002	0.881443993221212	0.851786108467793	0.648324889190499	0.662075820794247	0.701227839532533	0.720402139773802	0.687985089893203	0.708452320221153	0.571869805887773	0.64977113884896	0.585118347871237	0.423168313212626	0.375516208042549	0.3625045553356	0.41211555599596	0.403858408451528	0.565505440971099	0.610358777259093	0.48469899922306	0.518795908912728
Herpes_ALL1995	0.14900169593416	0.287058635755313	0.209608337787793	0.364995164054111	0.253076999299697	0.35246205129839	0.382142952508647	0.409321114542299	0.414767249277448	0.390002298388123	0.373628872848055	0.239982049914144	0.253540402064588	0.172214867978818	0.218460077272329	0.2431178200519	0.3490908136872	0.25103069563779	0.319879136742477	0.287136718860833	0.182752001378275	0.192035155135867	0.149764593792577	0.261196846151382	0.322780390204336	0.902473302271802	0.932716074994435	1	0.952705637755004	0.914148181481159	0.845014400318882	0.622869940055436	0.622092453680463	0.664153244733114	0.672843167589882	0.684324884525123	0.694510656591842	0.54664922518738	0.63206623111039	0.57556830486379	0.401647886675004	0.382164231790752	0.345694813178705	0.38235315424128	0.431364822862348	0.504279625859251	0.597701209772878	0.509275503093146	0.476820638361741
Herpes_ALL1996	0.115409529675985	0.230522498977777	0.178695324637957	0.307244141224022	0.195491262254298	0.324231849239224	0.355527093446366	0.378145704604104	0.416899505213593	0.376813822624211	0.397329606804683	0.277798936144611	0.303557399750256	0.220309994110173	0.263459480907077	0.274671564368841	0.392947330887992	0.290638378490468	0.377064620528073	0.345444183305116	0.204622371120782	0.20465989531917	0.159333288482566	0.291723646781333	0.35441523974659	0.903366940653502	0.931111985743002	0.952705637755004	1	0.952604913803147	0.918237458580642	0.709801632281978	0.716520767800185	0.722396769311368	0.750694264527526	0.727038145107478	0.72859356918806	0.623026743660227	0.720213138102331	0.648254379240136	0.395820429786805	0.367983943715498	0.345010746016677	0.400986136638022	0.417156502285061	0.611297180919582	0.677818996069141	0.564683553723223	0.562918124201775
Herpes_ALL1997	0.173937037825692	0.284000529771282	0.215935424104398	0.366958123212725	0.270201173902032	0.278274389890131	0.305726544570839	0.318545605270767	0.353773490883083	0.315321959109418	0.335750695375298	0.250106571295603	0.32187814615859	0.233839960071737	0.279877965368483	0.260042813658781	0.352001143625194	0.26167624679595	0.33084125056201	0.285253378027684	0.14696956344632	0.136553649430707	0.0932173272564841	0.216617893411614	0.26122128817885	0.811884102167413	0.881443993221212	0.914148181481159	0.952604913803147	1	0.93795361313232	0.689331127172789	0.714117262321563	0.703358229346272	0.741713958432068	0.674637237433121	0.699307015917087	0.615679661271527	0.696257385087049	0.628090191410034	0.30074324257087	0.265034530954577	0.240286887218142	0.30368108125289	0.33725022610979	0.575287908115355	0.617812457574914	0.499013941881837	0.540611352365106
Herpes_ALL1998	0.0873934570042418	0.144050507295168	0.139143456408099	0.201371953337297	0.132213130512249	0.314491907678156	0.34337699384407	0.374812613628535	0.399174090339853	0.381882608798403	0.416429182584816	0.313188095025391	0.395991260457027	0.27433508537029	0.288906962846474	0.271938492559682	0.400269291747573	0.293304333053649	0.326671207386895	0.310393912268334	0.203807965882587	0.193421628365103	0.164914109934276	0.284895364170907	0.314984088809692	0.81490216198442	0.851786108467793	0.845014400318882	0.918237458580642	0.93795361313232	1	0.756460145203188	0.782639133260654	0.709652606777429	0.758145411466571	0.692371387571732	0.711299449500948	0.667132756702635	0.752165427500736	0.662874163141662	0.355698389014335	0.347742466598639	0.326981762781797	0.399231701389854	0.379874082093796	0.686343252452005	0.697473350010405	0.595238689677478	0.6185122416269
Herpes_ALL1999	0.217389205207828	0.189175113941333	0.209306079120007	0.117876156265957	0.0811861334219072	0.178764092233634	0.184402311711357	0.207975834286162	0.272684319651636	0.247189620691816	0.356968380713261	0.45587429448351	0.500243034697004	0.396558915688361	0.374387931809721	0.393751664891564	0.542052598661862	0.437798805290889	0.428870234134673	0.466786010274991	0.209072486154102	0.198350223684708	0.178873604780874	0.393235838231668	0.435208957552611	0.688117235616405	0.648324889190499	0.622869940055436	0.709801632281978	0.689331127172789	0.756460145203188	1	0.96426992092538	0.86693763585244	0.878541599194126	0.888690785330024	0.845192422891153	0.815535231537455	0.774163377190743	0.774952154497025	0.393599407521793	0.392959029426437	0.358184649858064	0.446891597385873	0.42815412021355	0.505932493345432	0.470007149521402	0.412277230749061	0.373683856167657
Herpes_ALL2000	0.237643618486676	0.195770438376258	0.222843694737308	0.163653615776466	0.123433123098688	0.179143782119923	0.197240258582951	0.206362349925865	0.270951317714278	0.238589828037257	0.350287014226551	0.450304011473015	0.536729736975245	0.434421388098096	0.401177032389793	0.43464866116647	0.565195631991705	0.468421694856657	0.470851592463029	0.509858228737114	0.258311520248554	0.239738512738243	0.205151901596883	0.422587790883598	0.469436245157439	0.675829823514753	0.662075820794247	0.622092453680463	0.716520767800185	0.714117262321563	0.782639133260654	0.96426992092538	1	0.889580139081064	0.87922915696715	0.881409630749038	0.838478135502701	0.793166847649354	0.76323892511843	0.77511485554616	0.429819970340628	0.433641900701572	0.405057205778749	0.504267851323443	0.465488979990834	0.5389358412512	0.474964830286378	0.40009544273703	0.405198470481459
Herpes_ALL2001	0.209020343641235	0.176002949873534	0.106570056796878	0.179485471606681	0.0852722433323308	0.217357495667649	0.221814822226901	0.20374848151842	0.266690630545843	0.211881090664811	0.289725223365166	0.346781319948869	0.377393886587545	0.350412315663068	0.330598124452034	0.320056949600209	0.476308695715465	0.413046025954938	0.409531849034183	0.443274765953649	0.188922992869769	0.170921009155572	0.132788856979511	0.291602053726339	0.367328398254482	0.73022980211676	0.701227839532533	0.664153244733114	0.722396769311368	0.703358229346272	0.709652606777429	0.86693763585244	0.889580139081064	1	0.946973068840973	0.909559443878849	0.868285817592376	0.770177488476445	0.722268069306703	0.733523225365255	0.419214976932036	0.393936162910779	0.360176541637757	0.421858320976931	0.440516473091381	0.431467047926342	0.431913995234351	0.406246295389616	0.384611167097321
Herpes_ALL2002	0.14643599779202	0.137780746430452	0.0956748477378301	0.133500105456477	0.0353805025658931	0.251957047043654	0.28595184488982	0.281384515753787	0.345705518651373	0.295388665713646	0.369488248415918	0.427213460262015	0.450098116223297	0.422595328983279	0.426941708818091	0.376386312015072	0.549274890711691	0.485935920180313	0.464510252970425	0.477158687164927	0.200669753362869	0.188675501371503	0.154584225690543	0.354381264192261	0.422926785279057	0.727170426692323	0.720402139773802	0.672843167589882	0.750694264527526	0.741713958432068	0.758145411466571	0.878541599194126	0.87922915696715	0.946973068840973	1	0.906949971353512	0.895474022915164	0.831461240954169	0.789823428130159	0.770907333079002	0.377836984304977	0.328810014351302	0.306100038531948	0.372204573053402	0.390765574373116	0.481959247917492	0.477729058883295	0.454107473804203	0.448534641014454
Herpes_ALL2003	0.192915576585341	0.204152419682587	0.183443958443053	0.175958322408629	0.0461981472161548	0.297576002789618	0.301591660139825	0.297088923709979	0.35420159029335	0.330081049824966	0.384058280235262	0.440907632719004	0.473549498178398	0.403742783324844	0.423233177664337	0.458024126006048	0.6330452803298	0.537324948437358	0.52262787175631	0.564245580291339	0.289459676309294	0.282734517218768	0.230990391227607	0.43703065303932	0.491812656249962	0.737815188251598	0.687985089893203	0.684324884525123	0.727038145107478	0.674637237433121	0.692371387571732	0.888690785330024	0.881409630749038	0.909559443878849	0.906949971353512	1	0.953392762239654	0.860470372043865	0.825870938293009	0.81980028446293	0.504175127666272	0.478428428377111	0.436146898407645	0.500961236389789	0.528952391751163	0.465194538829594	0.437016760338685	0.4145442599228	0.325929017796321
Herpes_ALL2004	0.180639612328473	0.218225707882597	0.160472711033993	0.182930993276319	0.0821217802721184	0.320668946624934	0.302295560776607	0.290717776215742	0.350643134755376	0.351259695189627	0.374613075398939	0.426794707874762	0.455760149013902	0.41203838426471	0.43515455232056	0.454007899343624	0.619137346260028	0.540730123458385	0.494312111531787	0.517710390093341	0.279594507470589	0.281018996797203	0.24322366664011	0.427091682426936	0.483336782867324	0.749816376455775	0.708452320221153	0.694510656591842	0.72859356918806	0.699307015917087	0.711299449500948	0.845192422891153	0.838478135502701	0.868285817592376	0.895474022915164	0.953392762239654	1	0.932441826114667	0.871306329050245	0.815650271489779	0.501521894385086	0.458016045167738	0.430328113545957	0.521908305653531	0.553760149721893	0.54216246248227	0.464342698947002	0.396441051486171	0.318849534053503
Herpes_ALL2005	0.110498318117306	0.163754516984239	0.108992147790765	0.0757490340179679	0.0454629870908648	0.295627264632191	0.256260624835639	0.260122987131514	0.338473451867239	0.342487993855377	0.399792793485642	0.418755128450231	0.442731738052147	0.400210407166279	0.402602452776495	0.402639558692785	0.596180560761822	0.536172299740487	0.475862280032228	0.499223051821802	0.227043252554686	0.230835439228784	0.208078969607338	0.403651971090196	0.473613647304045	0.625486141105279	0.571869805887773	0.54664922518738	0.623026743660227	0.615679661271527	0.667132756702635	0.815535231537455	0.793166847649354	0.770177488476445	0.831461240954169	0.860470372043865	0.932441826114667	1	0.905388980281376	0.831741176368442	0.402297762434837	0.359304016294597	0.310063994672906	0.426164300717845	0.44007468439721	0.570318015662058	0.438123724513469	0.370038945901189	0.297203710068267
Herpes_ALL2006	0.0829944763177242	0.134546157105134	0.144964562756612	0.155369973440842	0.0412538526888371	0.255220019210591	0.240452107176132	0.25390849496	0.342923593553012	0.32661818776872	0.381676482201032	0.353695750764458	0.415999415003551	0.368569350091689	0.38380421240742	0.392225687034665	0.551497894466758	0.471756650813304	0.536548436033695	0.560687807756581	0.325971041064873	0.304229057059346	0.274985515679506	0.442804587300475	0.488017285918494	0.684973583628592	0.64977113884896	0.63206623111039	0.720213138102331	0.696257385087049	0.752165427500736	0.774163377190743	0.76323892511843	0.722268069306703	0.789823428130159	0.825870938293009	0.871306329050245	0.905388980281376	1	0.906446283675192	0.528929383371953	0.442899990766977	0.390013305262657	0.483189787209429	0.489409020966279	0.636166497895825	0.570389007518094	0.464482767211323	0.414584792783214
Herpes_ALL2007	0.105853832736976	0.0809807464160845	0.110778261112335	0.0879948130767979	-0.01062468427012	0.216617354863443	0.228537016707639	0.24279514728462	0.316423388781639	0.272038226505805	0.355290045011522	0.438085704854264	0.503564402505579	0.48614903776316	0.434442928775343	0.448687781369459	0.604554427980715	0.538538265991123	0.606393055213817	0.666179642702641	0.360269922390488	0.344435218218095	0.288523318791823	0.490037705014549	0.543464968468294	0.603355907872173	0.585118347871237	0.57556830486379	0.648254379240136	0.628090191410034	0.662874163141662	0.774952154497025	0.77511485554616	0.733523225365255	0.770907333079002	0.81980028446293	0.815650271489779	0.831741176368442	0.906446283675192	1	0.625944181486554	0.520234756219452	0.464904992260344	0.555608362241583	0.590823875068725	0.519573814751331	0.466783911523622	0.380168292807022	0.328551725071704
Herpes_ALL2008	0.0945879157305742	-0.0303043739505119	0.0902438128912145	0.0830750269716955	-0.120374609655756	0.0967386941029494	0.107174813702542	0.151209115409129	0.15637985176508	0.160135794054013	0.170980277475356	0.265548253514374	0.340678920160281	0.315007533794298	0.245695383196642	0.349786711289748	0.449912172997385	0.378534332317834	0.450044838192262	0.613603616581358	0.743961346605513	0.749850801137822	0.738066220799866	0.695299215663062	0.689503339266523	0.466218825063451	0.423168313212626	0.401647886675004	0.395820429786805	0.30074324257087	0.355698389014335	0.393599407521793	0.429819970340628	0.419214976932036	0.377836984304977	0.504175127666272	0.501521894385086	0.402297762434837	0.528929383371953	0.625944181486554	1	0.952128385445646	0.906859816156882	0.880633539522855	0.855548527123624	0.302417368443307	0.251290359346578	0.222046966904975	0.141187209957021
Herpes_ALL2009	0.140774929931829	-0.0047874601780169	0.12704700925447	0.0778122917518572	-0.100679323206298	0.0694522604995876	0.0634808561809191	0.116746495213548	0.1192154309988	0.149719081561699	0.151567624592408	0.254406774150696	0.355340246601238	0.282614863859068	0.226075006322619	0.354147878951916	0.450677365472288	0.365306360228174	0.413609442358119	0.573369017402804	0.756165667912321	0.784519609306184	0.782229265800199	0.719142484361258	0.714432471211029	0.434127811660125	0.375516208042549	0.382164231790752	0.367983943715498	0.265034530954577	0.347742466598639	0.392959029426437	0.433641900701572	0.393936162910779	0.328810014351302	0.478428428377111	0.458016045167738	0.359304016294597	0.442899990766977	0.520234756219452	0.952128385445646	1	0.952050808121536	0.900724440229607	0.85934617477313	0.287702127662829	0.213086322745358	0.206242772112547	0.138260042032445
Herpes_ALL2010	0.150088153788152	-0.069519139637497	0.0984594615571711	0.0158674552600179	-0.159703613360681	0.132779585652678	0.119304429736519	0.164643918914072	0.167286912087933	0.210416185322027	0.204425077479465	0.322294389935802	0.402930195692355	0.350568176982395	0.261985899085209	0.364571697242618	0.463097469948228	0.394463063167327	0.422039324583545	0.562481373684375	0.744968445893606	0.76691421684345	0.776503051035251	0.714853034512956	0.69379841367874	0.400409469023177	0.3625045553356	0.345694813178705	0.345010746016677	0.240286887218142	0.326981762781797	0.358184649858064	0.405057205778749	0.360176541637757	0.306100038531948	0.436146898407645	0.430328113545957	0.310063994672906	0.390013305262657	0.464904992260344	0.906859816156882	0.952050808121536	1	0.93604398953167	0.864739481473504	0.343293269197434	0.236592785303854	0.227848067370897	0.191072843574026
Herpes_ALL2011	0.163939465737626	-0.030980969383265	0.13129879561528	0.00477361988962237	-0.0976101065045435	0.243689296285986	0.225699006163763	0.25986238693838	0.278151113712193	0.298638841580736	0.280885197756657	0.371738336056932	0.447760706718803	0.399609840732856	0.282187095476231	0.424611033411472	0.530002745633884	0.45843689235217	0.488131986715865	0.602839569385691	0.712746305185051	0.708080475838827	0.701450432997642	0.704361459470121	0.696074554319413	0.467166056774831	0.41211555599596	0.38235315424128	0.400986136638022	0.30368108125289	0.399231701389854	0.446891597385873	0.504267851323443	0.421858320976931	0.372204573053402	0.500961236389789	0.521908305653531	0.426164300717845	0.483189787209429	0.555608362241583	0.880633539522855	0.900724440229607	0.93604398953167	1	0.933696251466175	0.400253814586002	0.27191309685215	0.215753045151938	0.18370127693313
Herpes_ALL2012	0.13920317013088	-0.011728251835529	0.0999686570478199	0.0225702511258239	-0.0619492329910999	0.145589401085736	0.134484554734119	0.176911610788004	0.190474373245128	0.190685911968709	0.147083160007259	0.258382244905556	0.335387401814572	0.304775303657495	0.205095705314109	0.338980576541119	0.461749317226055	0.395540066459113	0.428929436826488	0.540662156530879	0.624528433930283	0.626731693458543	0.603447309920763	0.619463165199254	0.634020568989364	0.469728538770513	0.403858408451528	0.431364822862348	0.417156502285061	0.33725022610979	0.379874082093796	0.42815412021355	0.465488979990834	0.440516473091381	0.390765574373116	0.528952391751163	0.553760149721893	0.44007468439721	0.489409020966279	0.590823875068725	0.855548527123624	0.85934617477313	0.864739481473504	0.933696251466175	1	0.312000885946579	0.21769075939945	0.196637900052269	0.118285433414156
Condyloma_ALL1993	0.114607997464168	0.101154180490699	0.107405848330174	0.142889363414436	0.172429046838946	0.370553184221877	0.347507537560233	0.361527166526707	0.438114962026465	0.449158501890336	0.469248433924296	0.308194571705905	0.299657618161912	0.213632439556987	0.216792744918352	0.159060613393215	0.344720672194714	0.287631257114955	0.320206798180539	0.29717945235884	0.185927299817648	0.181931424525647	0.196329067895791	0.283479834799233	0.283747221273882	0.57147723093318	0.565505440971099	0.504279625859251	0.611297180919582	0.575287908115355	0.686343252452005	0.505932493345432	0.5389358412512	0.431467047926342	0.481959247917492	0.465194538829594	0.54216246248227	0.570318015662058	0.636166497895825	0.519573814751331	0.302417368443307	0.287702127662829	0.343293269197434	0.400253814586002	0.312000885946579	1	0.884831664464456	0.66577494626916	0.647916057131219
Condyloma_ALL1994	0.0685342113861107	0.139610547752131	0.0980677938833652	0.14346264007629	0.110820081320189	0.350322707446866	0.380482467290121	0.415462934982657	0.451284005650351	0.419426844421629	0.443045754057578	0.289705641300737	0.249112983814618	0.167723085772157	0.198656671039248	0.117077268447026	0.258129405719389	0.202903229668272	0.283128357619455	0.237793725572575	0.117279385209745	0.0955182478179937	0.0957365684892491	0.175826567309913	0.171779747705924	0.579279455287815	0.610358777259093	0.597701209772878	0.677818996069141	0.617812457574914	0.697473350010405	0.470007149521402	0.474964830286378	0.431913995234351	0.477729058883295	0.437016760338685	0.464342698947002	0.438123724513469	0.570389007518094	0.466783911523622	0.251290359346578	0.213086322745358	0.236592785303854	0.27191309685215	0.21769075939945	0.884831664464456	1	0.859115724966675	0.807337542074923
Condyloma_ALL1995	-0.0758795369352571	-0.050849649654829	-0.114831070441302	-0.0664832122293571	-0.163215376197021	0.30616577523259	0.343757963836137	0.429482730378175	0.424357022861221	0.365192670878225	0.398290029294482	0.264219490279027	0.191597121160446	0.117916208601437	0.155168468136127	0.0549237068443231	0.199008746362658	0.139310882131117	0.155953696849688	0.13535767247047	0.0529655354015221	0.032914815804693	0.0537140828632624	0.118855449129284	0.122233031426201	0.478728396114151	0.48469899922306	0.509275503093146	0.564683553723223	0.499013941881837	0.595238689677478	0.412277230749061	0.40009544273703	0.406246295389616	0.454107473804203	0.4145442599228	0.396441051486171	0.370038945901189	0.464482767211323	0.380168292807022	0.222046966904975	0.206242772112547	0.227848067370897	0.215753045151938	0.196637900052269	0.66577494626916	0.859115724966675	1	0.875931283054424
Condyloma_ALL1996	-0.0645608575265551	-0.0374421761426601	-0.10458846021054	-0.0620247831672831	-0.153888908555644	0.371123818694411	0.422085732492829	0.459529960606431	0.477169866221175	0.436302514894493	0.470860330570984	0.374847112215391	0.286906222380254	0.196880299493864	0.249459826834001	0.106180924285732	0.204310085616246	0.137824636828933	0.179213110031236	0.139336492112855	0.0766051903167582	0.0589776327714286	0.0870230287985173	0.14700795581075	0.161979365705394	0.411716599637484	0.518795908912728	0.476820638361741	0.562918124201775	0.540611352365106	0.6185122416269	0.373683856167657	0.405198470481459	0.384611167097321	0.448534641014454	0.325929017796321	0.318849534053503	0.297203710068267	0.414584792783214	0.328551725071704	0.141187209957021	0.138260042032445	0.191072843574026	0.18370127693313	0.118285433414156	0.647916057131219	0.807337542074923	0.875931283054424	1
Condyloma_ALL1997	-0.0677197270398714	0.0516000359028814	-0.0733269144534975	0.00276763613447165	-0.114983018726657	0.392034770165026	0.419431656405661	0.451354491968511	0.433250743947266	0.387824184765642	0.425254798942561	0.32528720112009	0.245077403821632	0.137452575596091	0.204106447409938	0.0739833922766794	0.158106512217917	0.0990475687597968	0.0983015061362057	0.061511054253522	0.0317967480604841	-0.00648311291074211	0.0139936417276832	0.0556139231601529	0.0207623917109172	0.307059513266547	0.422839769943963	0.400187520645332	0.465290802528152	0.478955985195373	0.541439543616123	0.285249293708683	0.317927873587819	0.301413272484242	0.335212425020242	0.254453264107294	0.252651815621711	0.24888720685181	0.32846073620867	0.236483657587193	0.0750361675440979	0.063853460031021	0.106445602525067	0.0974157587046621	0.0245838962178332	0.58225242185543	0.750837751198116	0.849327512482032	0.930340896280847
Condyloma_ALL1998	-0.128890635404528	0.00884999077278397	-0.0917005354942729	-0.0615677958546875	-0.143272849707925	0.585937656571681	0.603738149099108	0.614483160769774	0.583724494230698	0.537728306815899	0.573088135291024	0.485444128536378	0.390115923216534	0.270396468386805	0.288013565141286	0.177233554793004	0.330877781001339	0.265961996733042	0.199365063130464	0.177430608263477	0.0974266104200969	0.064090353712382	0.0724123386247078	0.170536446286571	0.159776473173461	0.42714223409415	0.54238274996846	0.458961340206624	0.51816411220696	0.524190770493806	0.6244103148247	0.401613214138656	0.442340361866341	0.39469462433338	0.445684686039398	0.370253170321567	0.39042336087082	0.391488344224751	0.411782461226389	0.35335107614026	0.152248927835032	0.128748282032032	0.187260715277476	0.231549987815858	0.136956882182438	0.64101280339176	0.716946944917632	0.759520478327519	0.839138911793979
Condyloma_ALL1999	-0.0781703745792337	0.0598071114182558	-0.00694887098299561	-0.108218222850112	-0.200423747467908	0.507875622064133	0.543231729803347	0.518244000603764	0.521819376123678	0.483448719092708	0.519616298371713	0.653027028889073	0.51056868719116	0.38128716228341	0.422026079467716	0.393060907510686	0.559367774304583	0.461978183241696	0.398128417996991	0.386066827888774	0.189571326942595	0.183480482235277	0.15109871897305	0.3430340496891	0.305229090186111	0.447504229587232	0.518590001756537	0.43561750969343	0.51383491216425	0.460550379857885	0.520648975962944	0.564590266524682	0.564232013783508	0.498645812747784	0.555184901459222	0.585155326829779	0.561477309068199	0.518940601388506	0.500585016880603	0.535956825728405	0.274890009530091	0.236616018661168	0.284899442408831	0.367651946144978	0.324359915003192	0.52224324946736	0.569686280108099	0.575500567942943	0.612622703912216
Condyloma_ALL2000	-0.046435048573656	0.0738430268103527	0.0607853954918911	-0.0680527918600358	-0.133844804525303	0.404072146245646	0.411852603111918	0.391108897979702	0.43684172191577	0.396029273734483	0.456439328461637	0.598238630727822	0.562569405208483	0.423191005973079	0.46416835052051	0.455225185107213	0.592748908561863	0.494810575339155	0.470955837188394	0.46525490980092	0.245557339409641	0.219014416811285	0.174552032930881	0.391426678743581	0.357570560245704	0.43902776761249	0.480207347965001	0.408057893753053	0.532406328694879	0.506026437730019	0.599915740548863	0.650346253492762	0.673523998516927	0.551521810607973	0.595970390417039	0.621538239702949	0.612663331845477	0.617738668912688	0.628812779443765	0.633689768807404	0.280582708673771	0.264628007537399	0.306874269626378	0.424706733389788	0.381709337027885	0.616354307448187	0.58425768000295	0.542034448419631	0.598726237578044
Condyloma_ALL2001	-0.00211102504228041	0.0463296071607426	-0.0194689280332588	-0.0578894525874744	-0.154248910956446	0.300387946410309	0.31249842683259	0.286425833257384	0.32890591802006	0.252855417618534	0.309821044292075	0.472648305773981	0.469515175181779	0.433259062453171	0.449047234308136	0.427706828220307	0.590789291537916	0.519651823282621	0.497947741456341	0.509908238616059	0.29226908343168	0.274350884187369	0.21945114898411	0.399593197514218	0.382200911152329	0.46204597613308	0.447476852876079	0.382970674797899	0.492715199525266	0.439975054303585	0.504194407510062	0.597130954609907	0.614021255418513	0.656391046377242	0.669418897583564	0.675763718871923	0.650005345052816	0.616460204782321	0.628173161394303	0.663380123806323	0.372704553058264	0.320042673150267	0.346776903530211	0.42144078285191	0.456862809930344	0.439138853186192	0.440408972836885	0.477036483235106	0.442597007977421
Condyloma_ALL2002	-0.0108262688233563	0.065557566099861	0.0193531168873926	-0.00441430492153547	-0.138974478866358	0.357157338874913	0.361674578330796	0.321858393359295	0.369407215710178	0.331768327229101	0.401856423864802	0.5594409351318	0.571375345053916	0.512441812040186	0.577138190226819	0.505239715186765	0.674803146147418	0.602564197881286	0.536872154790031	0.554159277228859	0.317426471183579	0.321089072517932	0.267332865180466	0.408547370409162	0.406861789857756	0.468929563082431	0.477504948318642	0.402086292314529	0.537188694683988	0.516293341110686	0.582923020130125	0.649538148923066	0.655457143157529	0.686861089946555	0.743372904150971	0.719772331285203	0.698794421059855	0.697958853347325	0.659466404007229	0.671839334172971	0.322165192115236	0.291633500399869	0.304853070140342	0.330910081641281	0.315256866666522	0.504393658396596	0.463784468005631	0.456060516257163	0.441615891016726
Condyloma_ALL2003	0.0455611128574054	0.0747976945221142	0.0452217093156645	-0.0278126552928774	-0.141692195616472	0.330645691340411	0.318828612220602	0.303320776705518	0.344582748157726	0.346054946243465	0.376735036134654	0.55260302637054	0.530480649730969	0.457471801635098	0.546213280373692	0.545582266174498	0.693117932147569	0.597218537971654	0.540038722959805	0.572867937936682	0.333635188879723	0.347543733814814	0.285534860150143	0.451858324477337	0.436515105349606	0.405044685063883	0.362523283286027	0.366840995962421	0.445285682966648	0.388314987616549	0.441386858500631	0.588809657607768	0.574037567192928	0.550402002913299	0.585989426233261	0.73098040369277	0.706025996940045	0.679313315308817	0.653356301027575	0.683847314002392	0.38168586350204	0.36493751879098	0.376775307627141	0.413800596179124	0.439758830919936	0.476807975251681	0.418615237774453	0.43875671672251	0.330676576859787
Condyloma_ALL2004	0.0365474012561647	0.0862344331035942	0.0550591353128062	-0.0222167695036255	-0.0512135025651059	0.379520435062972	0.33121658442966	0.296075261157603	0.330611047991617	0.35840700126013	0.380239338177314	0.480876325846141	0.465899583091517	0.421567596467283	0.46660155993152	0.453951858354444	0.631771517115831	0.564128767130763	0.466282321589597	0.504595563315477	0.290820200516055	0.282567508502194	0.238812535738181	0.373953300219694	0.339811942964405	0.360397544179382	0.323431105590586	0.305542501516816	0.381723314410691	0.347991392336528	0.411047497161235	0.496249379157417	0.480179745885102	0.438920281796504	0.481403682932926	0.619054522629116	0.66905443113615	0.688659230776954	0.645751153202722	0.655997938529951	0.349104598826229	0.292188765425203	0.337289099757593	0.408131150394687	0.42313485190312	0.584097350546723	0.458667171601613	0.384808804975951	0.269963605261608
Condyloma_ALL2005	0.00870648766907522	0.0784427985509575	0.053092713380445	-0.0576404534506707	-0.100892829226927	0.30389129335508	0.267021174705816	0.253699277169835	0.264062168069289	0.286909899096814	0.290679336046091	0.407405674402908	0.402344965255875	0.371581044610808	0.412976094820644	0.403577699967509	0.597487058645412	0.57183657077961	0.427778504300869	0.449453962025712	0.26891797484334	0.249613016056657	0.208806895208979	0.315999803671863	0.277259569218506	0.333260932840758	0.2969745635142	0.289931815539927	0.353898180759485	0.347630098940573	0.386245167678241	0.464519550102045	0.442395461717889	0.452141237236133	0.511318286960391	0.607212216879104	0.670853159155727	0.69898064670497	0.598559793004537	0.593877603987372	0.293842455979735	0.239087527863237	0.276220263694996	0.350423820544297	0.400933946678245	0.474206392359186	0.371186684553642	0.369333155476269	0.209673802005809
Condyloma_ALL2006	0.00234015293518398	0.0604288231080182	0.097674388238227	-0.00268240655423357	-0.121774209265678	0.293819734513601	0.238695989049717	0.23436579991931	0.291674064978684	0.303523978946579	0.344895867263579	0.404794032934435	0.441867313745662	0.371496693833207	0.423197886759849	0.421882563010961	0.574740910604613	0.492304218929598	0.463902674806532	0.51667523480161	0.339428172328851	0.326593061333327	0.296770662079234	0.4364810816481	0.397068248226801	0.385605500082573	0.350928736095343	0.355508159205025	0.458866589570378	0.413305039610671	0.4623135269711	0.506224342377644	0.499488929044213	0.437879759138435	0.483304851940469	0.616263413322789	0.636762906584095	0.660285642704443	0.666513621636508	0.657850400905499	0.414268988179109	0.384442226506766	0.447452629778421	0.472888762202522	0.470024628053299	0.636248040756046	0.51458983208296	0.474136553752716	0.373554037208442
Condyloma_ALL2007	-0.0297246031167488	0.0829889808934172	0.122454225392343	0.0113917696771942	-0.0341974343522007	0.291297250013698	0.265621201170802	0.283229570862752	0.320145816796896	0.309353609887845	0.353508085445712	0.385308395204114	0.441534824219891	0.359363917506293	0.395768972731965	0.415320046095775	0.568325864573042	0.478582882102791	0.48244386245939	0.533953213049395	0.329170868638097	0.310839680241258	0.254861130107365	0.43578631748376	0.414337453010849	0.461853679461345	0.41975786864067	0.46182354468482	0.555318865394709	0.501015801786939	0.550206651322176	0.522403625962737	0.524528037471238	0.422477148005069	0.465137109541323	0.588823269567104	0.602464126491869	0.644842207854137	0.687436178712739	0.721858879297794	0.423515377059068	0.37994652567621	0.393059861619108	0.477742010862119	0.503553895396805	0.638460782969921	0.567514100063124	0.495220303375929	0.385596941910519
Condyloma_ALL2008	-0.00239516741078905	0.0286907375185805	0.0813596199804698	-0.0533344940531504	-0.123531394130954	0.260414169550247	0.222341941079988	0.239224942661607	0.272906895024844	0.269402482000443	0.290582706499766	0.343039898505804	0.37967521246586	0.285101232903041	0.280137059626731	0.344678228213545	0.485160602202982	0.376975983030347	0.399197528503589	0.507560213921365	0.421127955655923	0.39064013106645	0.359794254257656	0.465435633645427	0.408037968445919	0.393149459560627	0.345590632320604	0.365032064806091	0.446352778536905	0.36290203679963	0.442980757833173	0.477421487591413	0.473172584663271	0.379647510199057	0.369338505907419	0.553842070389437	0.542292338547566	0.533644011405121	0.597557862102949	0.658645652422742	0.577720547060735	0.556347189249957	0.573016288717984	0.646963979742499	0.657296804040418	0.599567269521025	0.541593075049686	0.499672326107764	0.398872712341389
Condyloma_ALL2009	0.0894510626318042	0.0632318497818269	0.122261890287638	-0.0125596675955857	-0.0890647058152507	0.223709052529071	0.1789039562986	0.195460408186639	0.217789953351784	0.257189459647082	0.25316695920797	0.259431774998608	0.301551175981604	0.206500731819139	0.232739160974501	0.280247044362415	0.439146193666527	0.322214115508027	0.334970954161468	0.446246452764973	0.453113319159344	0.47061502316676	0.446672782663158	0.489056302506539	0.46208391950473	0.504735728206066	0.439375442221324	0.450018948488021	0.528952910147053	0.433358886492135	0.498998056412014	0.485816246540533	0.453689150217857	0.374816892966098	0.374855343748192	0.554854097994088	0.557824278002874	0.541217354722793	0.571855119992924	0.589404086678116	0.578338639790859	0.594033269455125	0.626598781731005	0.635143198590843	0.631950681545483	0.609722645603602	0.492979363802729	0.412335177499886	0.296698153626329
Condyloma_ALL2010	0.0968889281094299	0.00498582637556166	0.0871309178536969	0.00255620662243067	-0.0973137684777983	0.190716301926167	0.144606768845996	0.181974193235004	0.213370588524141	0.270972872176896	0.238684811379991	0.242695274772274	0.294778471929059	0.204604678515561	0.218814783534749	0.27109268072488	0.412360047683368	0.328477853747605	0.35293193974125	0.4825057234751	0.607448027318296	0.632381841171512	0.647772146106472	0.603164511531617	0.555621641349574	0.421471567536748	0.350206486402612	0.371036212061379	0.428024729701402	0.332705542184114	0.402379585609497	0.342344407139598	0.340102702763518	0.280001354271726	0.274642462801463	0.434313980902753	0.47539750360413	0.455524147835251	0.528503700983556	0.514765281502466	0.70156940624611	0.720864365658113	0.760827820709165	0.745515057385932	0.725326906494637	0.590630776463678	0.478220008288396	0.415234611449852	0.325108951640136
Condyloma_ALL2011	0.0174567148669804	-0.0961336917475853	0.0237620018383993	-0.123928243525683	-0.175390702759607	0.226978358284381	0.181125221381412	0.204169677752237	0.246315873379066	0.296934833132832	0.284463128871884	0.322059106433744	0.370789016851905	0.304675556864293	0.297147558943496	0.318843621310877	0.461822154972452	0.377884912865472	0.378019022376884	0.478468303137841	0.473195428067565	0.483343526994127	0.483333909571161	0.511458024625546	0.48035045687889	0.35326155596106	0.300697874476457	0.315011639409956	0.395512295325341	0.312555004186674	0.401443283337235	0.364023025203936	0.387680807886023	0.319552015878409	0.335682411234222	0.468496960181664	0.503315402610999	0.502391604170697	0.542304774961932	0.546552303249018	0.558750439280803	0.583691829954883	0.665049110181055	0.688361988065308	0.663783012979921	0.611149122782062	0.479027601243677	0.447749339520315	0.378663680038265
Condyloma_ALL2012	-0.00253938688137709	-0.106076267782505	0.00723550937453118	-0.129488377079814	-0.222961361573199	0.191102884354617	0.154689796129134	0.202728006523314	0.22545926745712	0.257507478502899	0.24781441240051	0.31313235788335	0.355982288300637	0.277141814472353	0.271052224088587	0.28058423852848	0.424569383638631	0.339324678550708	0.33568121013328	0.447137903578163	0.444770951107367	0.450532738437711	0.457396332272446	0.495065981506187	0.465716274959867	0.357892619023813	0.301416341302897	0.33907005297315	0.409030619606274	0.315377408928863	0.394443469529769	0.394244677209964	0.389265201861177	0.341801403953697	0.360425168434011	0.490791787040944	0.493686764810406	0.472786785732511	0.527699789668159	0.537607738804141	0.552745286546969	0.578230533763475	0.665853721894041	0.652088778555154	0.656529769815295	0.564381647900426	0.501329993024502	0.55624793767112	0.443361293579917
Gonorrhea_ALL1993	0.212041255583735	0.13532681714764	0.219328323974074	0.178439750752782	0.0944132528837864	0.474459556770938	0.510941853867458	0.602578529073195	0.583132014271166	0.608779164603423	0.591493360541219	0.443705429707974	0.377332965363814	0.296167608914594	0.284503680304896	0.282712432098999	0.439434218097416	0.408037007355071	0.423681762137294	0.431600253872025	0.429885314535004	0.430862544187542	0.450193425034864	0.516035670307689	0.528906796714184	0.636584113306964	0.594534065838464	0.61429633668191	0.609604499088978	0.528908360707872	0.597469792082519	0.480552612604403	0.48799830996916	0.416675697436055	0.466380853439068	0.461084520647854	0.495060426312406	0.419378061679692	0.508717524782672	0.464404332885044	0.499128481329835	0.488497636760441	0.531758307731125	0.587315013636824	0.512164426717611	0.682392167592778	0.718649441120596	0.635713573879343	0.589570456346278
Gonorrhea_ALL1994	0.242838749608565	0.0721478380035655	0.162264712788568	0.137409783101568	0.0619841843268944	0.416815892001628	0.483648467227301	0.57523124683944	0.544555850556602	0.578733242796699	0.572311185728342	0.451100362908972	0.409287261866646	0.326881877485467	0.323792207912663	0.273165812481506	0.409689585575023	0.351715906681494	0.354744476166763	0.391818097122463	0.450732720553522	0.474531725829056	0.511597416859692	0.519176405930226	0.526447734351234	0.565129110122288	0.540663960615948	0.523645530023491	0.532457341180988	0.479293155886709	0.579117143524931	0.4609990336226	0.490094492185759	0.413800912559415	0.461897707712171	0.414221019273445	0.420556877718949	0.345826894582094	0.429548730565295	0.40260337444154	0.499408568055854	0.504296443808905	0.533970491451429	0.55193016343878	0.449181029503304	0.616379182136782	0.657518353933535	0.634272032848099	0.631826604905568
Gonorrhea_ALL1995	0.162431473265597	0.0833629702763412	0.133959845344672	0.0951335598922522	0.0177087307771392	0.477369226922884	0.565355396288138	0.659542345450053	0.642055779576047	0.651335695268062	0.674094027234134	0.524359182169261	0.448569532679365	0.370596310690858	0.392498389098103	0.324106015347137	0.483127007254055	0.429599493565422	0.405141055396626	0.402393583758123	0.289667952430246	0.316108998677992	0.329706133644348	0.439311569155106	0.471026816132201	0.560551510294033	0.546310877483242	0.55313566731055	0.567746599227241	0.507625295181954	0.582601972272951	0.49332692615172	0.502725626322866	0.432522144014464	0.512809637931571	0.484467959331389	0.462482408039171	0.409764847415337	0.467880226571202	0.48003004065947	0.354936033839765	0.331616887398029	0.347674656980162	0.385229949418128	0.326122083773477	0.621139275730058	0.711806945125732	0.723935176614129	0.673710957665037
Gonorrhea_ALL1996	0.209604202121657	0.111083799116939	0.161606555296695	0.104906654735552	0.0399952166470684	0.520871134496793	0.591728046432163	0.660774081614856	0.677153424370784	0.692017919276113	0.728478238303923	0.570544675918471	0.468303323977471	0.39614152105542	0.412478613157608	0.347472228197438	0.503227842238659	0.439290135666737	0.420380868730089	0.396899880084811	0.265029642572024	0.3059682649573	0.321137558254342	0.443755703238877	0.472271609973567	0.566627611688636	0.541987915499586	0.521048343776161	0.562039443281734	0.508616881842042	0.596985478825508	0.557332442554134	0.554710780087426	0.472122851485546	0.551735665624743	0.507265470624096	0.501757221607607	0.464451727101276	0.515433411842805	0.505426523902244	0.339288509108684	0.311365689148552	0.330357500345715	0.397898598506825	0.316934014902833	0.640005104731798	0.680061625645879	0.625080645736381	0.637671724533831
Gonorrhea_ALL1997	0.237167420639932	0.108205758798188	0.13791177702097	0.104761350587189	0.0238555125585898	0.529340211721451	0.611583608653888	0.681752659021739	0.687027414813313	0.724164875052299	0.743227284605103	0.601428834049162	0.459919946394467	0.377434140365488	0.415177621882541	0.328434860732648	0.492182690628234	0.43817807534527	0.408717857502458	0.384533920185747	0.273533271062267	0.346342218703948	0.363617286324314	0.457604406799889	0.475198940439642	0.507108949479977	0.499221331793544	0.457909079115831	0.511052205289305	0.448658591016441	0.532863594121003	0.476750915731978	0.466209665049892	0.385525205121618	0.473670257507604	0.453922752343025	0.42815299638916	0.403581929523446	0.446014644553682	0.433272886016873	0.290617037909376	0.274387828668633	0.303862835771872	0.310201718838205	0.207652247091478	0.625183292626939	0.663969914204164	0.634574518702641	0.647294945443511
Gonorrhea_ALL1998	0.289700785228616	0.146053408729339	0.217955940494329	0.122718973347176	0.0817290446972512	0.535516539152334	0.603310444733196	0.664241301061094	0.677420104047382	0.721254246500934	0.77475074502134	0.670418102353059	0.55110891986181	0.489109305578392	0.496578149012592	0.379391493775554	0.536425140380109	0.493484043450285	0.451889114460889	0.418384173507353	0.260061246579014	0.326918829941603	0.34943546712709	0.440690983254218	0.484775004052008	0.431562493076007	0.433854844690871	0.385687143992989	0.446795581175563	0.415289073406684	0.476327158402156	0.484211715529192	0.474531100574407	0.366887102195604	0.464365318975093	0.444356391627984	0.419756008272627	0.423883044819673	0.426182624377405	0.438480258061815	0.235281312080072	0.214334000356914	0.247600034695255	0.266798393241853	0.162805797058874	0.582081437360886	0.570494990405727	0.510270024423001	0.532976643769634
Gonorrhea_ALL1999	0.34176278497519	0.248066167971346	0.302781155852244	0.162909261194432	0.188516437553007	0.418586585319841	0.496445402347242	0.513704961881708	0.519486137587272	0.55843447669569	0.645387039202956	0.726818376685703	0.615583797464402	0.523273948765681	0.494243070690183	0.469057295133913	0.64892472574106	0.575710545522039	0.514855103394079	0.518807556369021	0.346743222370784	0.404187846564735	0.390616727359515	0.541475957406518	0.561783140883148	0.480533609746584	0.515476598231737	0.398935275029313	0.460173777009831	0.415272791186966	0.482455179303557	0.666903989004852	0.663880600705316	0.492999128492272	0.547456656404584	0.592818141571942	0.544382334427697	0.525409000896146	0.482965940724807	0.539709781687638	0.354599195739138	0.328384646730354	0.320438380194758	0.371653401285694	0.263813467528338	0.447391239786654	0.384637833743869	0.269250010413597	0.316409850678492
Gonorrhea_ALL2000	0.307642162025446	0.266890070824778	0.368246490185251	0.209932424808345	0.265948166172779	0.331012309870527	0.386112462573885	0.380375328517743	0.401803942685619	0.427548855495322	0.537828841336894	0.655637063130354	0.656896003512183	0.576328562396624	0.548159235771354	0.516035181354518	0.69062783124345	0.604639508713642	0.55601802593696	0.541979066290828	0.28241035956986	0.298844144660309	0.260546367785794	0.45536838615481	0.463713918965042	0.476063372790144	0.500747211670444	0.416338722885314	0.489716331352032	0.464661909216763	0.547513411839404	0.737199182099807	0.731546420651004	0.548814471269178	0.614501961182491	0.660866211642774	0.607372228394208	0.589854253674967	0.562636053557436	0.603705461939005	0.291398359307694	0.266317284418017	0.262094606654425	0.319493913261006	0.245671104026377	0.487068658440872	0.414208953811052	0.269248202230983	0.264491117886142
Gonorrhea_ALL2001	0.253062892004188	0.202308864236503	0.229959921294642	0.0854017164505657	0.168187630710231	0.353535339530472	0.365317440293694	0.33270887468486	0.377602595989678	0.377876542917647	0.486904225332834	0.635811123804028	0.61980453224213	0.601590284311393	0.592331792031677	0.519396358416579	0.703828366834568	0.632697197114664	0.57805847945988	0.584046040644604	0.291136305505952	0.287224103790441	0.25553807564309	0.425707982829818	0.439410840308888	0.333783572661145	0.324177509576935	0.252572281891179	0.339072133997263	0.315804080248324	0.387098212286898	0.63429114158232	0.620113473246894	0.488797883131455	0.561824880292197	0.628785005497054	0.607685438409961	0.635554925912378	0.591482414151267	0.621079585581441	0.276686297136117	0.21609943023001	0.217237850003957	0.289052166417424	0.242162383295943	0.468610297357103	0.374272415896975	0.265243483939251	0.223736010028058
Gonorrhea_ALL2002	0.24864178514085	0.255850842212568	0.178090094443155	0.143897495163232	0.15479881873191	0.408509928894734	0.447721108636562	0.400677376628153	0.442774070148839	0.428384136662328	0.486402554604976	0.639895443748911	0.594141077975017	0.577858266461828	0.674605341169626	0.566310724694482	0.669540169197624	0.59495185580943	0.57508515659759	0.537195633115586	0.299664748004222	0.29650276613183	0.2558800825715	0.393977489571521	0.392205190613629	0.323440169741261	0.370366250409158	0.323523078286686	0.379320153588718	0.400114608173446	0.395999136851086	0.491494886293461	0.491152757484787	0.395271415742305	0.506343222644442	0.524908889315449	0.528493793448868	0.520605310514233	0.521794845540841	0.525024546552469	0.195480870373316	0.125609531219603	0.116302028249457	0.176315194342317	0.136777196448784	0.399609969091338	0.367093040865263	0.290665331589162	0.342750602149186
Gonorrhea_ALL2003	0.241988082237044	0.234742451206026	0.162712828553117	0.0446546388882942	0.0400471354445615	0.334588687813956	0.376833661752435	0.333811426093201	0.391211463138165	0.387977679269202	0.437324661214815	0.622815656960897	0.596862107644968	0.553030901423098	0.633855341939377	0.599673878599333	0.705564543692573	0.626443063814687	0.571336957818761	0.566529764135475	0.35078162491835	0.368750209297187	0.329982698058941	0.463398418645255	0.48064217357723	0.321111175724307	0.364263146197979	0.306167304858946	0.371400002226978	0.401592076869865	0.428099132608146	0.589804553827506	0.602932557142681	0.478061379592021	0.55406216631404	0.596332028770829	0.590173177678794	0.596919266579961	0.545054050421361	0.580130132278347	0.27965619735875	0.254765458498498	0.215157759543866	0.296756778672534	0.268230632559272	0.343430521404938	0.271433056416186	0.238308187438665	0.318553276502871
Gonorrhea_ALL2004	0.298343643235594	0.286664008389517	0.200745583802911	0.185798579034496	0.169362992511673	0.397411691883029	0.411799328276602	0.349897369027795	0.402921305077996	0.409396737516124	0.455429305140968	0.594558677455491	0.57467441002938	0.550847047357287	0.631739693174109	0.582271827547466	0.705451937324398	0.619903113444501	0.551092383362554	0.522063852097072	0.30897133074261	0.316973203175177	0.287143768929061	0.422907036001474	0.428853466126565	0.397300464220028	0.442273340413526	0.381247556586841	0.42158845432268	0.459862186000789	0.471701239899052	0.581107813504165	0.617647953710909	0.52396750011072	0.583673571116492	0.619329114900314	0.644765548468989	0.607887155317397	0.574564148871177	0.573380603085518	0.30309273098597	0.254007913877388	0.242645328113437	0.321043596131638	0.280698656746937	0.43333879047499	0.342748968524209	0.263966824687072	0.333047323180978
Gonorrhea_ALL2005	0.297795800264434	0.274215186934708	0.260343813531896	0.183646864841507	0.185493242330793	0.371031896492199	0.382752536995816	0.366718276506206	0.397755672314186	0.434540583578495	0.514147112527121	0.64208621032993	0.610893710460261	0.565606078868958	0.627773789691952	0.575501900368399	0.722631914331015	0.654358609279377	0.544896712087678	0.520253875111629	0.35067182381584	0.363749599414102	0.359385143481429	0.461208782281799	0.479267505462965	0.385126575216219	0.407040203575007	0.396395141771171	0.414232515638239	0.434507575279244	0.466904504941911	0.577485894929163	0.59248492426437	0.485530753389688	0.545485986056932	0.558595875353066	0.571137864180353	0.554749404292418	0.495888409563479	0.521202525660531	0.305587898061877	0.305130025207769	0.283505616296348	0.330582260908368	0.287473108634842	0.423762363991383	0.350644470477572	0.307075303698723	0.33219922441732
Gonorrhea_ALL2006	0.346928720793317	0.31921364558596	0.319466479220082	0.245606253959937	0.271583785015569	0.253483358398079	0.24537334423225	0.22667522435959	0.301982431072194	0.303996731525931	0.38163552992279	0.47423808932838	0.536172785721948	0.488991739482458	0.544083449203767	0.542993781327063	0.662108970079482	0.555545763420742	0.569658173551655	0.539081305462241	0.279182549776869	0.288515570361998	0.257706416201489	0.423689921590421	0.446250491526811	0.435050456520972	0.442061989205004	0.470687125726559	0.508187712704897	0.522981715705848	0.54010608009677	0.656752467191298	0.672224995644861	0.501398531966348	0.547175051154703	0.637249140882766	0.627069427578397	0.628325855246561	0.636444878410391	0.661734037019786	0.342091615651771	0.337662216194902	0.289550204669203	0.361523144958219	0.345518150403901	0.501545095826633	0.414565640726235	0.303031550270694	0.302274598695485
Gonorrhea_ALL2007	0.142737363415913	0.100172385026472	0.149874812094692	0.00617422248087202	0.0223717962570427	0.0926842359957534	0.107174496148145	0.114814701528099	0.167695268724479	0.15071577158678	0.248572815293729	0.404351987163136	0.467614970072143	0.39146945258708	0.429503986268747	0.417816469593919	0.561621059379052	0.46526316110115	0.460193966507351	0.538967447151975	0.32408668800126	0.319653858915858	0.295395637305049	0.457200227717422	0.445638708320154	0.292823334760372	0.250382200566579	0.274769257052556	0.318427481493612	0.304197731882121	0.38402531082491	0.589184618218691	0.617661481972945	0.470126743435368	0.491308821263787	0.597784546078187	0.53666719878423	0.55125842083429	0.571220988883188	0.650299774446402	0.420409783360707	0.410256074969234	0.344051786010435	0.393279854149361	0.403064067569501	0.416790959150496	0.365364606913854	0.374622791290411	0.308036001008566
Gonorrhea_ALL2008	0.185451585075867	0.0157172780726967	0.163794451749738	0.0195847969154478	-0.0662507217653203	-0.00067852670748889	-0.00887365048008722	0.0189158146397412	0.00843121221917354	0.100777334118015	0.106299191754896	0.265849569975701	0.339925443820355	0.249920348580824	0.303580801793791	0.300645200084338	0.388631818448071	0.311675065418126	0.303354102159583	0.477033579757056	0.768531244817437	0.794732876630765	0.83235224557631	0.676259679482199	0.61794438665038	0.131554056473306	0.101075766656993	0.0570343870193576	0.110288824769721	0.0758680252151999	0.184552034210184	0.208607087047491	0.246710534266731	0.132762717881653	0.13853692383882	0.225715553246755	0.232842746814242	0.239530573868884	0.295792437311887	0.282380026429314	0.67125545877744	0.72242599197766	0.695294067733358	0.616571126898823	0.531490658790066	0.30802890010913	0.177304445274177	0.164953411163761	0.175585752131168
Gonorrhea_ALL2009	0.254342361504175	0.0459117015682396	0.202702061906669	0.0783227392387226	-0.0170710759744503	0.022739123989894	0.039118533537409	0.0724459200377648	0.0438145024140125	0.157602850067621	0.13197386918291	0.299073433003282	0.352515365391981	0.255411714709715	0.293106253502637	0.314719791494829	0.397189634683015	0.326698958302206	0.307166320203638	0.444824284758078	0.781924371464426	0.845388611869765	0.879686852179898	0.706819673991092	0.639514952145052	0.177491525490678	0.173400988547023	0.109355044846822	0.13214425916014	0.100346822556153	0.19090875902303	0.185982213432262	0.222746067089085	0.10997579184732	0.125865045680594	0.207634076719696	0.224296744237203	0.195821467115287	0.237473599371078	0.231236402713736	0.691900992973972	0.756452889291408	0.735321522815289	0.643652251822247	0.547501451694496	0.238787315320405	0.101766827108016	0.0691703662101053	0.104095432463805
Gonorrhea_ALL2010	0.244461342473969	-0.0101057893185003	0.130054270235208	0.039065804182874	-0.0285411424779988	-0.0305056406918274	-0.0303330109701153	0.00192821467078737	-0.0258773798390726	0.0871410659940665	0.0478808386798942	0.198275390861107	0.223806198158168	0.144779976298585	0.165099384627777	0.170861591222935	0.233852345482054	0.196036051463845	0.172031724050543	0.319154043643353	0.726719713054027	0.778772526199386	0.846900258554264	0.609594484067694	0.55055423748822	0.0593019675760957	0.0567333003211338	-0.0141256584008161	-0.000678741680760469	-0.00727002113699079	0.0797470504061768	0.0558633668376909	0.096643134924435	0.00309415173880672	0.00976920410685118	0.0522974018109523	0.0945611694203308	0.0776716287405751	0.121046769025296	0.0881581316015865	0.61441720110798	0.677587071472158	0.668365361004727	0.568367668656809	0.472103198185133	0.19345907587078	0.0527027989160228	0.042563474698985	0.0872331006633828
Gonorrhea_ALL2011	0.213019904257929	0.0328583481588131	0.0996546633724614	-0.00233138774108611	-0.0245480541298661	0.065576028134474	0.076308429058228	0.109114544464512	0.159911646696884	0.218307727854776	0.246950496655327	0.373614897324593	0.354766729812583	0.26746222861475	0.293888435240508	0.305366626971548	0.435449187452536	0.372775982294168	0.355660385977302	0.483756540598708	0.627430223800111	0.686648595496419	0.746205759177975	0.686314851463945	0.680648385984006	0.233121289544449	0.228401830591964	0.159518635065303	0.210891131254851	0.179581471933191	0.252208910620697	0.345277894413479	0.376944074406671	0.239748502759839	0.283243601098049	0.343102603823561	0.372610167652963	0.406813448078732	0.416820014012358	0.410384886050126	0.612712056662673	0.63753309127539	0.598814487055564	0.567386775664311	0.500137112825747	0.406917663491727	0.265046058835866	0.26338214568479	0.276624072779066
Gonorrhea_ALL2012	0.256770491875697	0.0624835569239289	0.101296646137184	-0.0642004926877092	0.0344647183179245	0.136485677540946	0.139547573556036	0.165475954960265	0.238495820706397	0.276056044710688	0.332615907189729	0.47483842799415	0.409625688582754	0.336389924590452	0.303206607959103	0.308752184733938	0.464006219421379	0.416088032236026	0.367201978188623	0.4681252897936	0.476003158972455	0.525412122818968	0.589846990071735	0.619406002767628	0.673331977065295	0.21939476766704	0.198126331915124	0.116224028880607	0.190705088552724	0.169021420378348	0.255800876753537	0.480671452882414	0.49832909702491	0.31915113535624	0.37377735035104	0.40896450611964	0.443869028361566	0.532431443086675	0.459276601681096	0.449377922576809	0.457349029655336	0.484320305963502	0.447935184019476	0.49327819843664	0.431860355909321	0.423381430382768	0.244941382292724	0.234544472763234	0.249735020739831
Chlamydia_Female1993	-0.131178660573334	-0.069913057173317	-0.189991432302371	-0.100822635314286	-0.0892559318259901	0.789504212068855	0.759410952376954	0.685071383505222	0.633031867538166	0.613018420394669	0.519726355454303	0.399840689139254	0.225483515818208	0.207648027633168	0.165783347617926	0.0745248858976009	0.196037837209775	0.203574355215808	0.0809912778454592	0.0264068586589708	-0.00643406716338492	-0.0334215411358488	-0.0222187328554922	-0.0399257701187361	-0.0353776769778928	0.12706269326452	0.212893711020014	0.0906962348081102	0.065989389922422	0.0688457704198714	0.098238993250746	-0.0881131856620226	-0.0490810251266366	0.0745836385070602	0.0691201590565055	0.0589298836648717	0.101033424679743	0.0767834156420818	0.0145463446443365	-0.0293673993627809	-0.0569621727589811	-0.107735299671249	-0.0248407230678754	0.0650322309118667	-0.009589343807998	0.170248102042457	0.196787862957331	0.218890263675055	0.303358660038702
Chlamydia_Female1994	-0.109938903673388	-0.0172144741136591	-0.12937425377671	-0.0725224685177746	-0.0605839028061688	0.776597078165903	0.805469602454573	0.724068901761082	0.676620496532463	0.633602656435218	0.550662984788718	0.447262201337333	0.283825731707151	0.25740572092416	0.21110114106054	0.140090526209795	0.257263623019655	0.240437816283068	0.146514500458241	0.0819742320579881	0.00820017266999759	-0.0122530815207404	-0.0341217616894388	0.000741846400189048	0.00656937346002744	0.191071421086655	0.322817244044021	0.202275640262703	0.177898996848917	0.185394540479685	0.203960055141255	-0.0108342335162995	0.0417892107692752	0.136529592039028	0.155742610842329	0.135062700943397	0.155608020661044	0.102445837460169	0.0747293677027718	0.0561919977489332	-0.0258483825896825	-0.0968152518755295	-0.0260827833242408	0.0842384097582905	0.0297785228005837	0.177263676858395	0.244905918920416	0.250356227779798	0.352495390414267
Chlamydia_Female1995	-0.137669910994153	-0.0722999966483612	-0.141053825565536	-0.0812524943769569	-0.068186121545165	0.732942127499596	0.770035864322462	0.732759124724538	0.654961639742625	0.619861834313071	0.53704991807537	0.424970493547433	0.264220974793703	0.224341313804226	0.171694167610538	0.0787329158860053	0.205102004764093	0.205916438667455	0.105445214905225	0.0407118381363022	0.00863256950495727	-0.0161414855439441	-0.0306730116314788	-0.00448043363625463	-0.0199361144724644	0.110588146912167	0.242066304442596	0.136940143902746	0.113751577456036	0.136604253748657	0.170088301748521	-0.0783442356121361	-0.0289791061244364	0.051983623167935	0.0913278444610902	0.0489584909902035	0.0653157920382824	0.0358114270503424	0.0163457156879084	-0.00204043501447944	-0.0607754768170802	-0.125831993934749	-0.0485613650864442	0.042703598058475	-0.000477664231844706	0.16807627253681	0.248532018354543	0.290276266617274	0.376848206568842
Chlamydia_Female1996	-0.143186968517807	-0.101960518471553	-0.203965171422144	-0.0560991351234311	-0.028036999408462	0.731104637626047	0.760744682373399	0.716828035511131	0.760551178386446	0.683336785078936	0.616690673862047	0.448737801770963	0.333882875973864	0.301078069135877	0.251284566897991	0.179464233926486	0.327973560253171	0.31183595941289	0.258941334056792	0.184611587721064	0.0412719926813231	0.035992279090554	0.0279657626341825	0.0996531901216568	0.113646858388193	0.212059795694078	0.306162438420451	0.222255708660932	0.232570838355752	0.224367243963892	0.251960645488312	0.0386038142732946	0.0746358651767452	0.163104470107726	0.213045337100593	0.181340425689129	0.192667160360662	0.178160224147841	0.189135607173628	0.140434874899369	0.00988238459545465	-0.0505126273040093	0.0103099307215758	0.0987628740792096	0.0566841327868761	0.290545708409823	0.338884554752806	0.336600602811772	0.403647657521185
Chlamydia_Female1997	-0.072520508463231	-0.0271708753919538	-0.0940300921050377	-0.041805555043912	-0.0217397951407627	0.739646795757842	0.774220740867049	0.72034867954139	0.716442561155172	0.717763488224194	0.61280247517284	0.475544975277823	0.341634425217692	0.302771727933078	0.276854477329298	0.206022469543239	0.315814672702838	0.29875275021676	0.200773511667999	0.116101813937166	0.012218759157619	0.033417147193277	0.0181210016879099	0.0698845360179761	0.0608240090982155	0.166455452813464	0.274476583304567	0.172649589187516	0.163303389244116	0.162351541879713	0.204816659259864	-0.00689393436785958	0.028093292965017	0.0828711956948504	0.129068483432894	0.147237267811445	0.18674556192314	0.163926339867267	0.149676803021583	0.0952607183669042	-0.0246184624114119	-0.0815001867343436	-0.00354707265839483	0.0945006971291319	0.0385496698335797	0.295420481264597	0.318340090218114	0.275998075472601	0.3480951677404
Chlamydia_Female1998	-0.0686834396061085	0.00431297962203892	-0.0438519684239865	0.00815917405364703	-0.00986637716255892	0.700043922750503	0.747022479033778	0.715623038442451	0.729981486638886	0.703062318297208	0.691584765760787	0.549356428890307	0.468970914306734	0.407969839721933	0.386610542805588	0.301968640724335	0.411728634598919	0.367691065471594	0.311214746658813	0.236956068995066	0.0904876406662234	0.0940229427815522	0.0620490320845041	0.158887216981138	0.141111916485779	0.208512476494032	0.32408383608131	0.231910329854279	0.273337245301445	0.257920114651278	0.320494014987315	0.128187705292201	0.181984876728602	0.198859812635493	0.234770761617599	0.253127014204529	0.245528091144961	0.232109778126878	0.2474487523559	0.207155047073508	0.0449845565168922	0.000286231651660636	0.0689560028978815	0.145902698012031	0.0651419922245124	0.3853541173079	0.419912345498543	0.378730208263759	0.474223051883594
Chlamydia_Female1999	-0.0263158658476619	0.0353771073306027	0.073209232503057	-0.106813605475885	-0.213490968765421	0.53661043600511	0.572102183596838	0.541814670706475	0.537523719171422	0.551641959009006	0.597865563527995	0.871940749245827	0.789381337378138	0.74992065137394	0.719827192855316	0.636654808507578	0.636518923970965	0.628964534214481	0.51983754429249	0.490287093589562	0.302128141759647	0.295932556356982	0.259216490136406	0.378519051163926	0.361405594778484	0.02126722439309	0.138010569660761	0.0734567047709108	0.114807347319668	0.108771551725133	0.153020763768236	0.274769543151936	0.276761944701148	0.25499476347964	0.301433194976363	0.312884351417176	0.301988791911212	0.280412631978802	0.218014910809351	0.310968385264851	0.134027162451053	0.11106903401955	0.18909802099684	0.245341914725743	0.172791066036267	0.0943899621322709	0.133733909271783	0.160962593155694	0.286777106508881
chlamydia_Female2000	0.133987866310326	0.199946328408072	0.309923274551992	0.107978016784734	-0.0490599211395671	0.310432150655086	0.356833482937339	0.338839690603313	0.349062373059746	0.377403556791722	0.431657284796099	0.694835306953211	0.88560013479251	0.85662158139416	0.844152217430997	0.809735352016655	0.697442777184226	0.67634279185366	0.608252758167768	0.605180151694173	0.465917170495488	0.455918017021961	0.397495906850053	0.512055230569022	0.451339652367504	0.00327705553370094	0.0840761282629382	0.083761070199525	0.130829719267657	0.174717796597694	0.219737319979756	0.290719729272791	0.33137602299326	0.234997582868227	0.282166194977998	0.302560581947265	0.293837418490772	0.277113280834172	0.262309182486306	0.353257047325556	0.245913626806573	0.251814024871656	0.297897333631966	0.331903707879837	0.243886798472913	0.0790315200738356	0.0649571105822283	0.0468547349923827	0.15558535979434
Chlamydia_Female2001	0.184988655525949	0.211252967674468	0.284378237910112	0.115263042045798	-0.0445163573876231	0.193655765958284	0.267777279256772	0.246460177802369	0.260682577717176	0.279954993759598	0.333770221935417	0.584567140048956	0.76625968898825	0.868469032401847	0.828279991899562	0.777686689604866	0.628995152936735	0.652156874769337	0.606565189679456	0.566466990442304	0.386982683351755	0.392013304746397	0.319280645472832	0.432796406257949	0.40566308719905	-0.00377565733414191	0.0634647679919271	0.0513617638975474	0.0907717122393102	0.104243615777093	0.121157144698652	0.203015919195076	0.237181015014809	0.223777490916625	0.273235984175933	0.241304195839593	0.255433551415423	0.220707098630682	0.204609335272501	0.323588440286084	0.234734444783853	0.193010922984222	0.246975780545234	0.269087078053381	0.207338297070344	-0.00789941710471319	0.00971495728545196	-0.00302792557413563	0.0722562810500038
Chlamydia_Female2002	0.212237498549777	0.357675736016846	0.387649802323115	0.259704155980274	0.0343800565031933	0.160677558162505	0.240424376998734	0.220659209378066	0.215357203746261	0.271149138250197	0.298417917823631	0.563306423014575	0.741753343962615	0.78601305269271	0.883800212398802	0.822370119677342	0.656415988500531	0.639570690249154	0.579884642435316	0.536324627468243	0.393829431861318	0.419867828676458	0.33101560879293	0.44593705915767	0.382176114887112	0.049714074616814	0.103534370035623	0.133478799039707	0.163429290028013	0.180455749169387	0.172989923763644	0.226943801285303	0.245587555088233	0.223833364541725	0.280462506843271	0.287138438627049	0.297494586107728	0.237469551776578	0.224005275703234	0.295836158886171	0.193158579541043	0.174779950151379	0.200133436399483	0.197888756821658	0.16405092676977	0.0327897950662349	0.071206296966585	0.0478019964144224	0.111684851517723
Chlamydia_Female2003	0.226946403892719	0.357435577892071	0.393599806552032	0.262665184981769	0.0373372084584491	0.10484319077053	0.188725480447142	0.151800340131768	0.169520639653473	0.21926268626322	0.238255265880348	0.506445256940206	0.711165074923309	0.744498124768535	0.819654021826064	0.857827158845585	0.677126344549425	0.666384291189782	0.611743375562654	0.594430155651955	0.477719772999985	0.497571593963337	0.397364486956935	0.540412530075026	0.468529021203948	0.0383071179407557	0.0730241378342361	0.0772009386140605	0.1236841658051	0.130440231122677	0.134801326290371	0.233309719577607	0.276400275376395	0.231546574983401	0.272831002717318	0.300441365954303	0.308098590335863	0.243516262971959	0.231901286622662	0.29731064969991	0.25237958097619	0.241573402722197	0.254910312819457	0.283855379730198	0.231714615983342	-0.0311010667682625	-0.0509384402033469	-0.10385787789698	-0.0193792028898643
Chlamydia_Female2004	0.21669411481495	0.292740154455957	0.351131199099756	0.192132550108089	0.00729792534266863	0.223255972175644	0.295279687229699	0.286848363325789	0.324107131287211	0.361230403712366	0.392887304310729	0.616686989175527	0.763200231578389	0.745340180263095	0.795773943949277	0.82920871169927	0.869695583466425	0.86259975015832	0.771395555405584	0.781991268048994	0.64040787444159	0.658370390716094	0.572303093911866	0.724969628629773	0.668626129352083	0.18928613422904	0.175638211111656	0.164862201392944	0.229812111669714	0.210894302967724	0.259823003880047	0.40561861585951	0.429344588658009	0.393882882441312	0.459267450377644	0.505381712959055	0.487950083294646	0.462074479331853	0.416820034201115	0.471973408636546	0.398959926922416	0.409301752350998	0.410803936649676	0.423406729606073	0.389978513228921	0.145349867858665	0.0642285245544869	0.0255846388277597	0.0526899232470559
Chlamydia_Female2005	0.208733019930704	0.260793983001595	0.291595449751395	0.124977681304814	-0.0565872354303845	0.214587648783169	0.289766062439744	0.284763876909513	0.323828772817237	0.335958488842448	0.359710845015501	0.573025791633311	0.6820162305455	0.701214908673755	0.719273084753638	0.786576222338939	0.816970333028873	0.881237785356306	0.802300839876188	0.788458693302683	0.598518818090026	0.5857410467039	0.491348027614167	0.660789761812998	0.619985013860767	0.107328453701246	0.0929730761867593	0.0987163958984799	0.144975605821042	0.128983618542613	0.145399189016585	0.314915442259815	0.346439935042554	0.333671630104949	0.387808480779904	0.443536905938074	0.431382800896419	0.411334509430319	0.35491491395706	0.433513653443447	0.333706217473846	0.319859119409891	0.336620409747236	0.371936258671152	0.34516306340124	0.0566376958993095	-0.00772085501879242	-0.0251054383803383	-0.013939425772263
Chlamydia_Female2006	0.256977553966213	0.312852496990598	0.380441548423945	0.234823412134548	0.0155614638632449	0.171655368723699	0.257708422799398	0.242962079466906	0.318727097749642	0.286869929531086	0.356893221347013	0.52284809156932	0.653452315516527	0.689134892281722	0.689973277463666	0.745257396909327	0.743303220902699	0.799777305933786	0.868892122105202	0.827670471379954	0.595321322619297	0.558345473746775	0.455235107047923	0.629549101376994	0.596721397552715	0.109801467900376	0.126355854600295	0.117703773868748	0.191014212916875	0.167195087207467	0.16738253916886	0.293397153548762	0.344692228553759	0.309261434689299	0.349131364608625	0.391591625678544	0.338805854233687	0.321913660882282	0.389045342240607	0.476249689423094	0.357494282641004	0.316732826272117	0.326593358074649	0.34826056779329	0.286463449978781	0.119648797172242	0.0878477513252415	-0.00120677584867465	0.0671705073898428
Chlamydia_Female2007	0.211984640269993	0.215143046294755	0.318315219733245	0.163796007074816	-0.0301122789293968	0.123104769245879	0.199553314448235	0.200880096555688	0.26432994403948	0.243375579193094	0.317261502369757	0.4959076279763	0.641816466618632	0.65345901829868	0.62522957393552	0.707920940819764	0.727479184519075	0.771899560791324	0.834310374593781	0.883298560647672	0.702662957425404	0.643265554448361	0.556038579091388	0.71674805997314	0.68212786951291	0.159293852856192	0.148461475018565	0.131808202778954	0.213938588962972	0.167813299204292	0.204316014359551	0.370371407783731	0.413588878362009	0.365918697619459	0.388113623911769	0.452267960196142	0.381276374058479	0.361402666794454	0.436975734627014	0.539511582241259	0.491331722594795	0.450594846225965	0.443039178287859	0.451424641055443	0.384155515065182	0.143231871725631	0.0976019230659726	0.0132881476700809	0.0576429494453837
Chlamydia_Female2008	0.195923565115177	0.26120817473689	0.341391430189727	0.166397685945235	0.00283712769249348	0.128205885831531	0.224940458941583	0.213669268314848	0.264403171805977	0.235424280139892	0.303405228759416	0.472459568834475	0.617723670535296	0.63144199689978	0.61183290833963	0.720211089355937	0.721238099845116	0.761384192329129	0.823855999491348	0.866520567835628	0.719281547367812	0.6485210123995	0.541793560120743	0.723910356607236	0.682697414213812	0.160642348670527	0.172400573404616	0.162672859300788	0.237445004252082	0.197869745400114	0.230514750890029	0.338378749800075	0.389718479501683	0.331225732631851	0.371997763474477	0.415677697672507	0.366153126982362	0.337189386293989	0.417740961830506	0.502378275534586	0.458286384260699	0.408016743085282	0.396063570286857	0.437052730313779	0.393600063747448	0.123404171885842	0.0874523020013467	-0.0259509864443159	0.0387410308827661
Chlamydia_Female2009	0.211943099871113	0.28580424494075	0.352378652547328	0.158475772733473	-0.0105268614522052	0.183627103580062	0.290898261512914	0.276049458028266	0.314471027138219	0.316649772924732	0.358317907635368	0.521206531614788	0.636890913645726	0.657716366389269	0.650794605709792	0.753518641367804	0.742768723368478	0.773315482848833	0.795231060038292	0.818021351481739	0.673190875481232	0.662337869665693	0.553584640646884	0.735767525250128	0.703693937409071	0.126671031956484	0.128964845964088	0.114231921221696	0.175582030035718	0.129462431670782	0.164283723315569	0.271372217904907	0.318237289820872	0.265630309465366	0.312370190873445	0.362985583450018	0.321299477311936	0.300056580872863	0.350030842861255	0.440443538387812	0.398758734889149	0.368575605383507	0.365510610041909	0.403067583653509	0.365696343412649	0.0535141277030079	-0.00221612329433134	-0.100445308240335	-0.0212353790496028
Chlamydia_Female2010	0.210691325410153	0.201286008698544	0.276883675784283	0.0741220414319792	-0.100301720522947	0.208020438455644	0.31029247676542	0.309692458662054	0.361521572388002	0.364949555566931	0.404012028032403	0.548730079368305	0.649819081014837	0.66076526791469	0.636995383262607	0.73235034872388	0.74678606874644	0.78423941313931	0.792715740913071	0.822898263998325	0.711507084126007	0.714260025738213	0.641205167357089	0.781463981957431	0.762928600264688	0.132881592206709	0.12414824567099	0.100010697574377	0.17319500842	0.121799696438075	0.174788491952902	0.291701684433346	0.323738123518689	0.266998595038434	0.325112463728235	0.356663691223906	0.315969413838389	0.309360047870581	0.354618466611037	0.441860200681597	0.439867666385263	0.425593968999403	0.435284397351806	0.453278078513073	0.398009205189586	0.0701671734493934	0.00827807156868715	-0.0574702358335708	0.0252269110975584
Chlamydia_Female2011	0.1818633703563	0.196576838932155	0.291963382386629	0.0937788702315407	-0.0981243480524663	0.145560179062037	0.254870334123683	0.269690182440879	0.291258411153417	0.30864544724365	0.330302149592226	0.522777885412742	0.646690552158724	0.634866501931099	0.641830491188915	0.737086728316996	0.749027358555666	0.760550969573888	0.742743812442907	0.802797088056281	0.734903080493965	0.734804313767577	0.651953302707484	0.824762170037912	0.766592041520641	0.142588067667277	0.134573784764271	0.11025933044251	0.179088304164899	0.138261344596924	0.202611305527595	0.317275706565473	0.358818457460919	0.275367049854267	0.36072703025468	0.388372722307558	0.355779971618528	0.333814510775099	0.355545717450479	0.425248944928102	0.465814347108427	0.459382369381863	0.467578320365708	0.480895668496928	0.422711333755187	0.0840451382100088	0.00239403792729355	-0.0372230963841434	0.0309606533927991
Chlamydia_Female2012	0.152911807367965	0.151775882171165	0.225201949126945	0.0594733993842061	-0.117157306678194	0.200544572171744	0.297364812406173	0.29924552016731	0.331406595939788	0.342277102684915	0.364587861175545	0.517750604414926	0.614671903373094	0.622597981234676	0.609022068816423	0.682291370191442	0.711697030831034	0.727875502972618	0.725846011928367	0.775476145831704	0.691974856982895	0.716988717243875	0.641520742009821	0.772900133187667	0.813408935105737	0.198204866152718	0.209055642137509	0.164192753482232	0.211486666968255	0.162176453199351	0.204561883211715	0.310152239338156	0.359945441121627	0.318038727055739	0.378101813108449	0.405763610019327	0.373044760687339	0.347593009486811	0.360397912318255	0.450612208057779	0.492655978766569	0.499673834440622	0.483007686942126	0.48343985332781	0.45184031614939	0.0364105795617541	-0.0562529023808366	-0.0995283428627012	0.015769684493218
Herpes_Female1993	0.0359109064729616	0.0323162716239048	-0.0805809566484484	0.0913484938644213	0.0805375158959688	0.349582340673626	0.350506502915422	0.293526114984292	0.355381733884293	0.318896915198372	0.304093649498892	0.234682081590238	0.172119245270567	0.176728924593721	0.167460175586327	0.0951120742195141	0.21762367462942	0.1590276130395	0.211613605105604	0.168545085507851	0.0875525886463417	0.125116640224934	0.116342536548643	0.146982934997986	0.245398896177744	0.672909402606163	0.708137500142306	0.578044695647054	0.628058199423197	0.547713613139784	0.547906576615562	0.395168821850809	0.464902838033872	0.602270242999064	0.553759508971902	0.475077313884585	0.499968256501428	0.383485053227458	0.393515296913799	0.335479197404739	0.271267924148287	0.274475961731739	0.309901267771443	0.355859217788459	0.333001699503677	0.476439342253856	0.461610779787028	0.364259407965128	0.469524804871018
Herpes_Female1994	0.020005500595559	0.139329793281021	0.0244491353781993	0.161922783692253	0.0990178892283075	0.337396122660174	0.358744480865107	0.282285535544424	0.328479575457689	0.273621673256969	0.279522991681597	0.238141638974401	0.211359749971659	0.189794881321552	0.182244896669681	0.11122250707884	0.178220285882927	0.114729635912125	0.187146682056848	0.155975939119586	0.0883857671329704	0.0735873139437096	0.0534735625068538	0.0881628099697349	0.164637919689186	0.644497006338651	0.800048511300506	0.687347957249707	0.722037159803304	0.729655261386416	0.666264118938845	0.429654410902647	0.499717074004331	0.618880322490188	0.599073466764749	0.483075657468464	0.520266808758006	0.402300273464699	0.457319188717864	0.395435109516573	0.24609783299682	0.197620001205946	0.223775151899084	0.274264635639518	0.266228663103254	0.435356266412381	0.480572466450872	0.368211055472853	0.548179796593587
Herpes_Female1995	0.118621406561432	0.219795127911489	0.0987077845720087	0.298668421624421	0.239573057433481	0.266005681292882	0.283443245373005	0.237914042065173	0.280541253051263	0.246008459146618	0.239337218241676	0.225639748989115	0.239794167710026	0.206662214594792	0.224478921334719	0.136758444641567	0.201694591064749	0.151859487846448	0.220867170240597	0.175134686644248	0.0902112804394648	0.0921560928894119	0.0691713935103929	0.116503245411341	0.180724681051081	0.647253618481445	0.790102646446558	0.769610934063359	0.761858584591141	0.806814823778469	0.70677803996751	0.444481909727872	0.507453712900857	0.627520591621031	0.617269470153537	0.501993554530904	0.551978355704598	0.426081372969571	0.478468905553474	0.427947600713563	0.238719987155554	0.213265805031611	0.223558707643707	0.248040680647946	0.295520445810657	0.436587305006263	0.494066928535594	0.375640143205711	0.523880837579437
Herpes_Female1996	0.0943277009818183	0.213446405419097	0.137435002041942	0.281992899193913	0.236412060784266	0.234292617686848	0.251191496911009	0.220318370843562	0.287844424637551	0.24170924995371	0.287720547393188	0.266989796915602	0.331034122688098	0.270651333293739	0.294310055087181	0.231878343389722	0.299252226451676	0.225175037034605	0.314202590910007	0.273593539749313	0.142987134882753	0.134061993711447	0.0950248289701598	0.1863068366159	0.243288786221423	0.676586594859905	0.793744518233689	0.774287874969758	0.855472396809679	0.881902704255275	0.821572298612061	0.560592431306847	0.622875858251908	0.649170243580505	0.656881732914071	0.555151684052912	0.583354100287773	0.513845848894387	0.590455941231708	0.531240792556851	0.246373247482553	0.226812749442803	0.231084038146205	0.284285272555878	0.297826160903332	0.557547424881365	0.588861450676101	0.439783399344995	0.570183739894152
Herpes_Female1997	0.163937717050552	0.218158833939988	0.145274464230545	0.309982408239088	0.277076444602468	0.177896581813648	0.194307477430127	0.166310742081106	0.225199308787361	0.173776487206076	0.19925500838222	0.216919632948156	0.299691058684908	0.245818758568389	0.248699869107168	0.191298168502456	0.222724783065717	0.162311952335023	0.257556056012281	0.204901879375587	0.087715733358229	0.0686003323739458	0.0280858538123319	0.105308499006189	0.155871464562729	0.589234262741498	0.727382969614638	0.729934562133455	0.796449422678671	0.888384652924065	0.803279704854413	0.533124163848168	0.599018965262776	0.614572063137529	0.620497388811165	0.510789277193413	0.545436062889224	0.473625457516712	0.550938178757267	0.505771111285894	0.193877262961698	0.160710106625704	0.162465569199247	0.230601173100837	0.28033484589064	0.472233116980355	0.504298108146794	0.369937808424793	0.499483372705381
Herpes_Female1998	0.0915066659310941	0.128092371640659	0.109556087337383	0.192983907899843	0.135034546413644	0.203851145028549	0.226948177679477	0.212328083097408	0.264774051777894	0.235885738079045	0.268531145100485	0.272877593170453	0.389262942096586	0.311547972718128	0.313922242507527	0.249220851426682	0.269774133669192	0.186585526038093	0.261803145797402	0.225816277587566	0.159045427452861	0.135019858349145	0.103875662833482	0.167363708691024	0.18012587813491	0.5602825247875	0.683529533786528	0.670709444363603	0.761780313851192	0.840081561900004	0.853423914024636	0.547138199406939	0.614494523294681	0.581921366431473	0.599506447492323	0.486670516652988	0.515027301647031	0.457125523782534	0.558955797625533	0.489387721388169	0.227130943897311	0.223847639676822	0.241322595246129	0.300798147782162	0.30072123551818	0.544603313678206	0.566939607342136	0.451357503881639	0.590480547024633
Herpes_Female1999	0.170831161027667	0.181786114368818	0.153430294926102	0.01529941538059	-0.000864119213361559	0.108351243043347	0.118334327785115	0.11948307387234	0.228627238354068	0.197523476763017	0.328301752621076	0.474579321072764	0.490906146691274	0.435143324515744	0.394824423238574	0.397983992129864	0.481370985800734	0.409207154110017	0.398165941520945	0.451441287046304	0.173161042300104	0.182778024252569	0.183838259541423	0.381045663406923	0.440280957226925	0.46032683289598	0.456875398214579	0.41958505143414	0.517215149065671	0.506695878063406	0.548853760606097	0.873520401310828	0.817228810574753	0.725821568495124	0.762136607997216	0.724037064809479	0.709222541215113	0.74645622568596	0.663736030068704	0.677781621203395	0.296978674513038	0.282480404973545	0.241641008772296	0.329615200277153	0.290060392707115	0.357380363343729	0.337842586252035	0.288027816878914	0.310551567021159
Herpes_Female2000	0.205223848024674	0.223699853803449	0.229050834939643	0.12908241815185	0.0770127787550998	0.147897074194531	0.18196470924209	0.186278337720841	0.28790900719768	0.248681217257756	0.37824345317631	0.506462348867975	0.597344560143474	0.511893384222497	0.478138996911034	0.520602969040295	0.58206117150919	0.49989320388056	0.516643274973652	0.5743914743568	0.31087149694024	0.300848554717387	0.272050766916154	0.485881490546729	0.533569714490361	0.528428745721756	0.548133550608258	0.51416294105948	0.617167092982832	0.628026324423538	0.669858270272682	0.889421146404147	0.912312383462073	0.779827870924951	0.795271708705744	0.777065521093851	0.746153264017412	0.748600546241336	0.713085237318894	0.734821598123712	0.393998853450642	0.3853782983884	0.340110204791148	0.441046028988775	0.375900661246236	0.431599512778246	0.381030459335142	0.297377689570077	0.35973812087238
Herpes_Female2001	0.19838469679529	0.225851985999021	0.144081547991237	0.194420119738809	0.0707398635639327	0.153403550251136	0.173800637439916	0.151685442087225	0.242025374275038	0.205291935391717	0.304651559326548	0.39806463690064	0.433093319307587	0.421640494347778	0.418476911805948	0.405363983446163	0.512818999065041	0.458286195024447	0.45518200698314	0.497825505395719	0.214550317107795	0.230160841166908	0.195564434114701	0.364891311260356	0.445361463940862	0.630813056288466	0.621195104439025	0.576694104715926	0.638102247072934	0.613264606661623	0.607586489270855	0.836154440231468	0.842940817832978	0.933312658032149	0.904411709706426	0.853085502012429	0.822077842935716	0.761087844796692	0.698424407661904	0.715928662135268	0.397139037985246	0.37027828042414	0.323695625968268	0.362604000712815	0.357668894683883	0.34014892756625	0.341131375063208	0.300783970966466	0.327981234418597
Herpes_Female2002	0.149548986861933	0.201692183903497	0.100830488064956	0.146638781679076	0.013595894284764	0.204283352996156	0.242139447114826	0.236300587982192	0.312873008699093	0.272718182865439	0.346002992198461	0.388631758974788	0.398411319520559	0.404905006757463	0.424295144150445	0.36371504172118	0.495451224878486	0.448982547958354	0.419226311353592	0.418107873275341	0.150203987910356	0.17191167061602	0.149378457680762	0.320274999172855	0.395014126246171	0.682365464844082	0.684227139673044	0.64137125029041	0.693618781702243	0.6802354278305	0.656087703168042	0.799593449552766	0.772658117217099	0.885567074430588	0.939936248818556	0.826261578439765	0.835322409627984	0.783737239204991	0.710178534582778	0.686264850437974	0.320326950853849	0.2744633323379	0.250480397666414	0.286864081986596	0.302445999376701	0.370972096264393	0.392733305449618	0.394035389181702	0.402194277163893
Herpes_Female2003	0.142800732753809	0.192454393818945	0.130141401528348	0.130891287621866	-0.0413799448818892	0.235026745826224	0.278715306356466	0.265818833491587	0.337302759971499	0.317937056960306	0.38633017432078	0.487188589455079	0.493593204693758	0.454673229439122	0.474405793381353	0.467434814443888	0.616334678054495	0.559627939819443	0.512005784323069	0.533831886531234	0.246079315476175	0.285077573789018	0.243004182660554	0.444965906184279	0.508219799110428	0.640586741443714	0.631011571717524	0.572774451516293	0.622476869490955	0.58697822800482	0.58838808023827	0.82106088202843	0.806951509800876	0.874092120563912	0.906012184688553	0.898469332235839	0.871043487132165	0.801587472107996	0.732329573074554	0.745154836236213	0.41492912303607	0.38078717134931	0.348683295641634	0.381276056970932	0.395375585552492	0.317728033870166	0.299418769129325	0.291895187964301	0.297365830074665
Herpes_Female2004	0.188090082831075	0.267261520199291	0.138681873671043	0.211691870671345	0.062365281551634	0.197326739880217	0.221570927520557	0.198130928045136	0.287676446558853	0.266638550059983	0.319812450969945	0.423835065550916	0.4682278190093	0.4594309457288	0.492777589521245	0.49692491012362	0.597083587870148	0.548130055103129	0.501978213325381	0.507115775484624	0.237132446445763	0.272064928685155	0.228494708421793	0.425786475629182	0.490841303827471	0.621028255684488	0.615151011014812	0.58054301988761	0.608656853107692	0.608442670431977	0.581484667181736	0.781163998595686	0.777014478188109	0.844271753466172	0.877451192758495	0.862936948490731	0.896390259926891	0.83198522473874	0.749713143810014	0.734616158143899	0.414761033882679	0.369189384568627	0.317486842716053	0.371638199336292	0.409498437364679	0.317796145392945	0.266361779574863	0.220783044131659	0.233560208295258
Herpes_Female2005	0.153586981138282	0.211244631273965	0.0889455509285244	0.0773245651183382	0.00681845982001169	0.190470628291641	0.195931160363272	0.19138016858879	0.298591759306471	0.274554381010104	0.360283498217034	0.417450352643485	0.431559634486641	0.437448435982773	0.422747762953375	0.436959080598308	0.566224054285788	0.542556250076517	0.481589627966979	0.503954939955468	0.206059735543447	0.231829514873354	0.203312916921979	0.408805051027896	0.49080874094626	0.504001144071566	0.45696048249874	0.42555980398764	0.476405756250798	0.477997167397308	0.49052566813283	0.760666694308432	0.729259607568418	0.773093773988939	0.810906817986581	0.792737988241631	0.830249388107859	0.872479794303598	0.752395055636093	0.732048548838735	0.339323735116728	0.293603284337453	0.220986449795765	0.311621462752007	0.338674405706319	0.28723712432814	0.198079489462634	0.175067422952336	0.162148527886247
Herpes_Female2006	0.12889556149409	0.196980713539163	0.170165581102849	0.167905962773994	0.000946603019064759	0.147245229544185	0.185436077577161	0.186663065576458	0.297440238682899	0.252037603901709	0.338306511724164	0.363077586818362	0.436903020610839	0.428331287334013	0.410478357585035	0.434510961849571	0.525677611125969	0.484070318662048	0.551644958566192	0.562466695206387	0.271004132496323	0.264429119762693	0.227375475146747	0.438993633524029	0.486227948709325	0.56089702912861	0.551289311820938	0.513288484479356	0.567714623034185	0.560057740198383	0.575151081099494	0.741796504411271	0.710218220608636	0.69979650566698	0.765548037012552	0.756985628843928	0.75936652893245	0.766088898422956	0.843096914867637	0.81603976320604	0.436077270580448	0.339874455015456	0.289370758080822	0.343161161773959	0.351598519702467	0.336605517414718	0.304209321960864	0.235025491943033	0.253972306325259
Herpes_Female2007	0.0968482398764309	0.137418944788056	0.137585212487338	0.108733588347218	-0.0642210784889112	0.0869165880774804	0.147741798205465	0.147796685693414	0.239966962010016	0.169727412221095	0.294426884928056	0.422857309684504	0.531431312726421	0.551354104923831	0.508999499964905	0.520869381829797	0.587561995801783	0.5542089798229	0.625469787223032	0.65553588245671	0.304624196757472	0.297229279106785	0.237838574609444	0.469126141349457	0.511257160398126	0.414063664734273	0.42986615446263	0.403416820792292	0.450029302186213	0.440667532067154	0.445565258810966	0.665570188921162	0.650146522335246	0.631940570490208	0.688866447201456	0.692506645099387	0.640350749647665	0.641614195792098	0.714175913364532	0.836978842104693	0.483470653256932	0.378726143555278	0.312413526735077	0.326945745255948	0.343215862460248	0.212948114134861	0.213234627486547	0.176759506458939	0.190058234219005
Herpes_Female2008	0.00620791686182882	0.0127430403825888	0.0352365220417394	0.0313874529716963	-0.124435304944798	0.11566367748641	0.177383457876695	0.165451766298495	0.247931028048267	0.147983570205606	0.270773764757627	0.344151002685336	0.439478907650685	0.502457540588331	0.390686959634038	0.446858893292589	0.488760054761838	0.447956359887177	0.530014817828808	0.594002264879602	0.340719710045812	0.339260935375369	0.285236654769087	0.470855550634376	0.531518704894568	0.340418754475244	0.354087953905351	0.304485984898228	0.307918118285993	0.241335782687019	0.246832733614488	0.462484173283139	0.479138563355168	0.479748564666568	0.499012634910677	0.542634226901044	0.498632632304816	0.440038960616767	0.535264583284348	0.684056998616361	0.614748269850002	0.489652626161565	0.447761053462879	0.456357049840335	0.44855907366047	0.0995124466466	0.100596575063402	0.0645390824478161	0.0522849282876187
Herpes_Female2009	0.0723736165920447	0.0135395230625181	0.0575645912007805	-0.0185085686036766	-0.152114276558999	0.236678133716694	0.285531167648608	0.294476703541745	0.368661392061212	0.30550182151045	0.416871066687049	0.472396736859732	0.56501122158778	0.569467875807887	0.455984101297767	0.518215923890245	0.602712249587459	0.535208280209332	0.578610016747643	0.663604083275253	0.493686355765816	0.524095926615998	0.485178460398427	0.632376078692865	0.719150457735256	0.384138010856742	0.379881625121565	0.338429994635616	0.357461659711736	0.264714537160487	0.338886549444598	0.529590062357909	0.558481435402621	0.532874578571077	0.532483142986901	0.597482929423351	0.534447962991513	0.487766800848919	0.527421746738105	0.655276871870302	0.691339682197919	0.674434266293402	0.615859011351241	0.609830409234114	0.561181587081942	0.193771667039836	0.168597360537243	0.158118608218072	0.171782786968618
Herpes_Female2010	0.00820661172237511	-0.0900486176740845	-0.00372789454452979	-0.0931812191564555	-0.260398604513263	0.265214631534903	0.302353203606966	0.309839116195632	0.359033476506163	0.323860117995246	0.409040383559866	0.506772618794589	0.592174135177803	0.6031763243746	0.468345299743803	0.532439979560084	0.592367950038994	0.535673037231085	0.53417506566523	0.612924712912851	0.529435406518497	0.565411426868018	0.536641681774554	0.64064485146416	0.685518567786787	0.271172478836861	0.294354144950403	0.254156162729707	0.249665407209405	0.159636523816999	0.229870382839407	0.363371928292957	0.40462415905981	0.380263295680369	0.385943275177221	0.452126979183509	0.414372815330451	0.338817016095777	0.364425398939485	0.506038948582999	0.686328099950377	0.686738240686134	0.720692637970644	0.66627788446045	0.590198748416919	0.137275878502458	0.0709300026382702	0.094024690579193	0.126206034567543
Herpes_Female2011	0.0681135255082152	-0.0215077665448332	0.0889165276024692	-0.0610583443124254	-0.175431262281628	0.382635953368538	0.409501856651446	0.421600238406691	0.450970817501234	0.403784333195573	0.426836442557459	0.505934444555629	0.583033465211191	0.583953504421783	0.41551772172391	0.559508874467725	0.611463082555618	0.55628145598027	0.55960505626013	0.634811448187638	0.584305132191421	0.569644662904861	0.534672342386167	0.630506957892156	0.663599401380107	0.313093680369783	0.299332063597924	0.274173108368136	0.251897788697074	0.170555832148805	0.247019753390518	0.387624967394721	0.4236187771955	0.369445833449121	0.35144803309015	0.456549298866255	0.433478456011632	0.351316965904085	0.371108719918956	0.493646667595298	0.711292136995078	0.694603667424167	0.698238474810553	0.774431103970805	0.70172827121223	0.0923917300137213	0.0480993310237862	0.0563643446288586	0.0436723846850663
Herpes_Female2012	0.119321130464938	-0.017065161951338	0.0974074449740046	-0.0323611138178917	-0.119315897052651	0.249089427329222	0.290590321560586	0.304981506599946	0.320042972974456	0.280192659540099	0.25433165242679	0.372480257720495	0.49417454843791	0.519421766491811	0.371404104755442	0.487690153487883	0.562051851004228	0.515691090464962	0.541856536143928	0.616626125988581	0.602414040908077	0.598194707855374	0.541089718392875	0.60079611179811	0.635875411324664	0.336253797000256	0.313894998866577	0.321956945559103	0.288188790580191	0.25071588885363	0.298991964235642	0.359277463595608	0.399748709783372	0.393746504062438	0.382640563775896	0.469634463606566	0.465027040451012	0.366352302871522	0.417383455579906	0.571517807218917	0.751533023286962	0.722818443722946	0.704537980229494	0.790423572824458	0.841856384588903	0.0723423237025017	0.0194691905447634	0.0207944748334748	-0.00287035682801375
Condyloma_Female1993	-0.0139587200076427	0.0560507898724097	-0.0195303842419062	0.0906618123238552	0.0751935803355407	0.504803929917059	0.469559243689684	0.452626954519551	0.546506580821353	0.525659843928919	0.506101718642145	0.353398136144171	0.276458487408412	0.228347943188056	0.221494719180246	0.180329350011885	0.335391608253308	0.278552911655821	0.312533838242852	0.242107705627076	0.127847476043256	0.156550479339601	0.169568827718732	0.233488061712438	0.267555900315869	0.531300302786298	0.574878507269576	0.511191249424334	0.568164219167341	0.484841718695634	0.512675164067267	0.317745442337515	0.351387498208377	0.366499515575731	0.37633083099375	0.39519080359143	0.467177975534213	0.441170168342483	0.475487354260583	0.363030259472684	0.294725141280454	0.286964876181958	0.34273097689604	0.403563724721273	0.328175370211605	0.722055652858172	0.705113570808556	0.560082154511629	0.580806004828982
Condyloma_Female1994	-0.0332929797740611	0.0656433844686492	0.00753268316031442	0.023938530046921	0.0237893478012677	0.442114624463688	0.440977938425546	0.392331193942082	0.413401997295557	0.366388764429993	0.328240849129483	0.232600360737232	0.173660565438429	0.120482865918857	0.0790053958459234	0.0330727162167962	0.146229391564727	0.106951981336405	0.159039248136434	0.0961185136735563	0.0795359163762103	0.0482258156037117	0.0466963215712199	0.037257308791191	0.0336001469627749	0.523644787609041	0.611485097410996	0.504240718344888	0.556728336579185	0.504566524787828	0.508386607246649	0.254050648498569	0.277308905623418	0.351793642196959	0.321339966972603	0.285720106062945	0.311906407337186	0.217525174985285	0.290380883696934	0.224605477691143	0.201628865348013	0.161122322043379	0.218007696183941	0.291879964377787	0.237037827347953	0.544641505803681	0.646960986423642	0.491576973497484	0.541284922124874
Condyloma_Female1995	-0.1243495665547	-0.0900697030894862	-0.203255590734098	-0.121036995645758	-0.228044617891521	0.370302022077842	0.417425995777242	0.454232594502159	0.4454403307957	0.376284035258347	0.381074443228855	0.296074784558302	0.18548024254513	0.144812181568901	0.178774449745049	0.0231088817987392	0.130265980237817	0.0874699580682531	0.0802707773657327	0.0424355409954727	0.00780094526258016	-0.0164424832209839	0.0136685242246284	0.0356645759057958	0.0328173533111953	0.285910929955568	0.381259731440858	0.349048599642336	0.378610693710379	0.3548140025832	0.390864783088132	0.174144091485485	0.203583999108277	0.303871936448773	0.338756652204546	0.244700655842035	0.22944441553901	0.171430215073354	0.230336348571974	0.178217271382607	0.112123692001691	0.0917987150781165	0.144446435425017	0.120898031984589	0.101029437640931	0.45065718626664	0.659097509843656	0.855521429034881	0.880447610424008
Condyloma_Female1996	-0.14840129362612	-0.0678640606042658	-0.196681679966519	-0.14703554892412	-0.255427783289553	0.446851824008086	0.472659982365413	0.454851344574326	0.464418880085591	0.394508875778483	0.409808830327041	0.353827658397516	0.21729279583401	0.145254506801338	0.158947227290619	0.0426235988378398	0.107473822173568	0.0588499231366793	0.0631922748626147	0.025898070971825	0.0186908384133696	-0.0277593739039436	0.00368153626931503	0.0232459862368234	0.0164668844750824	0.237686953697448	0.397636974960924	0.307867269099775	0.361548453785538	0.365458610493339	0.397495457116554	0.187669933673374	0.2238829564406	0.285543479354106	0.303343291791769	0.197181069670388	0.183442028128497	0.139638427700368	0.206669520859722	0.138776991117317	0.064968948769128	0.0440205458639339	0.107582344121059	0.109770837705825	0.0376602745882401	0.383926319958441	0.550954503029799	0.674919606335338	0.852495460201331
Condyloma_Female1997	-0.117909482078182	0.0787883433478358	-0.0826679751213017	-0.00131401864843521	-0.0811680333372124	0.487515990373089	0.49091559403551	0.43012811203524	0.401326409019387	0.343250355511581	0.329783454359217	0.287203204027996	0.168445397880484	0.0596968165183808	0.0691778343619534	0.0328309571222574	0.0513521892205196	-0.0088598336367636	-0.0158119407549612	-0.0233170867517857	0.0246808193043194	-0.0436698207402367	-0.0350005051347321	-0.0337555439616537	-0.0736457310526171	0.183790046623062	0.382129022526776	0.302815894885076	0.28395635774527	0.332154982215865	0.303481240344162	0.0850103172600318	0.137664430032773	0.167677453647592	0.133706672542779	0.10627362529376	0.102938493401177	0.0352720119623561	0.0771778540044396	0.0350991298124855	0.0358975168072678	0.000840799179505982	0.0415977146754161	0.0766608817485881	-0.00137250643015989	0.210031926095502	0.338113157200057	0.37203192609941	0.573494239671078
Condyloma_Female1998	-0.177046243540291	-0.0469741241533443	-0.143158172382487	-0.158616720022368	-0.230003376827126	0.542863937502914	0.564340990962882	0.509693742425564	0.452737674218092	0.399380946354969	0.371377838139136	0.34158404592962	0.193402028892747	0.0907702320424387	0.0633367081090169	0.0185090541513169	0.0901138766008738	0.0347781571826425	-0.0167632695648364	-0.0159706547506273	0.0450946572640855	-0.00789187876500584	-0.00707372881991685	0.010123732130364	-0.0165141048398791	0.181147618004208	0.356363920817877	0.218901543259513	0.221390158209544	0.248927291081829	0.293317475330277	0.105052539767412	0.168619754952823	0.192357517120034	0.172974873260709	0.126785864292637	0.120580457918264	0.0600164524988223	0.0699882682300221	0.0439811995416135	0.0699085278082156	0.0393679144327799	0.0993964101374493	0.167109470826086	0.078333793793889	0.205914102142083	0.300989688866038	0.366488970915377	0.554986582275079
Condyloma_Female1999	-0.209784778920376	0.0430904792084548	-0.103679194977325	-0.150828324916322	-0.305140179068362	0.514790138598516	0.56601573028025	0.515813227086157	0.498865383801727	0.459580696546481	0.443148732406269	0.563783772674968	0.353063705691514	0.229506538597853	0.329665919738632	0.321652389407144	0.403553091382269	0.31021422764283	0.23638873511585	0.238491584067063	0.125302712933171	0.13123474932219	0.0946045699660811	0.240820390480641	0.201877027106095	0.242313239516269	0.36442244213658	0.286201708220394	0.292646830839539	0.243787068032417	0.253066434811412	0.276806382512584	0.278423804567907	0.279866943793632	0.315774423457233	0.356845703509335	0.328094208722132	0.259913366507057	0.227355280678805	0.260856589081655	0.151079954348189	0.112471396570459	0.134099501144977	0.187350481753384	0.147216833120056	0.197165088517931	0.31682799777995	0.398767957302313	0.51626973483614
Condyloma_Female2000	-0.125313502005399	0.111771618676046	0.0171561779970378	-0.0835443006661502	-0.226352860430464	0.448088346948611	0.469333697093735	0.420439654755784	0.465814600555352	0.429438574992628	0.461347491226309	0.566960601338557	0.466166041990664	0.341175192339947	0.435768626186464	0.470891080520019	0.522847358073582	0.437928596593506	0.393182254972538	0.410198752567395	0.248302968849068	0.240652439095455	0.191240141174027	0.376029266373747	0.3270893247879	0.197682177701737	0.284952544962333	0.229209432679749	0.303368261670128	0.281798269859442	0.303192152145889	0.349919948802214	0.375261926327738	0.32929015419807	0.356816858335821	0.397424056235668	0.371049415162782	0.377323617561838	0.359703135510659	0.376124584005306	0.147429932417715	0.129187064881219	0.151691832336734	0.231626796475192	0.170019432803345	0.290858156859515	0.304392882671453	0.323886404038452	0.471044953992163
Condyloma_Female2001	-0.0786727507853604	0.126997069284183	-0.0296022241912146	-0.00555994539214017	-0.167023656279315	0.278775596274182	0.311139473030244	0.262934471743259	0.305434649379136	0.236042779788462	0.267933946291869	0.353776485381965	0.28979040167042	0.275572350383487	0.358877625404035	0.336370598002919	0.440387262812637	0.373869210147997	0.336742811845572	0.330887478346704	0.176362417639619	0.213502501072041	0.15954949874724	0.279749036546118	0.284535442112024	0.351686258270277	0.39728069033062	0.341076792682533	0.379371768208288	0.317154897369985	0.28708401989305	0.331391519784709	0.34860434395456	0.514035284975915	0.503926930054806	0.482669809658879	0.456136974281861	0.398865245715582	0.355494844246607	0.368554606078905	0.201993950272028	0.175943120126838	0.184815452730751	0.190306092468418	0.228470801185901	0.158636800573463	0.229509499438904	0.324426774710362	0.362459037076979
Condyloma_Female2002	-0.0428835131180021	0.122604032535051	-0.00837717429160707	0.020947012669703	-0.144372958415322	0.345721988607659	0.366004694072623	0.312699941746486	0.349260754200615	0.31660690072827	0.357627311591967	0.49450941094724	0.443894794769689	0.415670519135043	0.522047408858481	0.443000410575905	0.569261515029098	0.506961558622362	0.418679047075476	0.41936580027692	0.225601641234665	0.273499443017285	0.214566412777488	0.323793637867997	0.315821861786331	0.324370690764108	0.359229960635257	0.288854131966423	0.373118628869245	0.344202628497076	0.345086784466405	0.410713412347478	0.416711504815498	0.552092461589696	0.574484387713866	0.528519169566176	0.496747281275137	0.476294981093763	0.389467646481938	0.41886798354473	0.172178335729989	0.157104885270988	0.158764650065795	0.15401142871669	0.152819853663082	0.216782571000562	0.242145317491812	0.294021475033253	0.355840936817776
Condyloma_Female2003	0.100248696130969	0.214280851162053	0.0843073778162713	0.0769143051571736	-0.0717391478318856	0.234910352145938	0.301454958383988	0.271242744320215	0.319458058248681	0.312986470851036	0.34305386168169	0.534991353956796	0.498375524705868	0.440172421573637	0.576297061570999	0.573985026969303	0.699330223654935	0.616367743003505	0.534394845095335	0.541469826977029	0.362101942524276	0.430043505980745	0.353247954532002	0.544933069042275	0.511875931977023	0.302630289392748	0.301503859519466	0.268926187407161	0.33284649955667	0.290760791863867	0.299390061565596	0.453574195955366	0.466302080803302	0.486632717397994	0.539984704056382	0.601198494538218	0.565718536808803	0.510720318841223	0.462918820658144	0.478856304156294	0.277898248981275	0.268106159160755	0.259162221237941	0.258167749624243	0.301826639352387	0.206024171155569	0.17520313682238	0.212125386191293	0.247679878620135
Condyloma_Female2004	0.112601846108652	0.205816710109157	0.0673617039570205	0.0551627298843538	-0.00803974303395112	0.240303927543054	0.279664647673077	0.227965461367515	0.299432674049959	0.291718956717196	0.333748379055224	0.484178309754912	0.460419902646102	0.424342687818019	0.522906571595429	0.544766536854253	0.673245574551616	0.624071438909334	0.512436848897801	0.518035843397743	0.357874876623951	0.394869688583268	0.321997743033975	0.485673054996098	0.445194230324034	0.239333684449496	0.243836108708887	0.18881624910997	0.273150182985176	0.259221073267353	0.274243159028054	0.418871053663491	0.430091518587521	0.421487761885759	0.464036410786432	0.518785120890924	0.533097658827232	0.519527537746953	0.446739288269	0.476583181015887	0.262491740419312	0.21831899338954	0.215173658633744	0.268521480211789	0.310417125576279	0.252116913652506	0.156717371621736	0.109546343943994	0.157096911642049
Condyloma_Female2005	0.0976909314613862	0.213476166990292	0.0894839429992062	0.0424693751717313	-0.0255272690315836	0.121692054927156	0.142521159072564	0.10580898629422	0.140711887695879	0.133132438431162	0.176789577751882	0.378673793584221	0.395834425443216	0.387382709245135	0.455685106486149	0.48510461993077	0.607687721565414	0.635923258020626	0.490182700138041	0.491528921112203	0.32156499773126	0.32299842855665	0.248848951384684	0.389837360745907	0.337620364336333	0.136984623892212	0.137014600605533	0.103240999210215	0.165201696646881	0.193577499729826	0.186807488917968	0.368852539401731	0.362386069050736	0.398988576867818	0.451453276333815	0.483862379520359	0.522044676281294	0.556807402462136	0.430502868342782	0.447325766305417	0.169045589980751	0.115063930977638	0.109778456766099	0.152584660136363	0.211122273264284	0.125358987074302	0.0303700931722762	0.0364476424110891	-0.00377669607380924
Condyloma_Female2006	-0.00218566270513533	0.0929006584862506	0.145840936154127	0.0475909364512293	-0.134701829740808	0.156779017313696	0.1773829368478	0.157430042414752	0.214428302165305	0.194177431993906	0.295369382342552	0.476513680419831	0.577640352390755	0.482845375537838	0.53321432628379	0.539458535705704	0.597741146977217	0.537344710650851	0.503314656612746	0.556530506987033	0.420413954667239	0.416795237219426	0.347186335930378	0.500184761875772	0.417192633491028	0.124819960122577	0.173560413056446	0.123309939395064	0.232104554158017	0.270626785818487	0.31249729411916	0.419329173632462	0.442902993117695	0.36557963242256	0.4056705426209	0.466239527079405	0.420673170467852	0.448278836496706	0.475268172098342	0.524832947102875	0.313289182964454	0.275130581951032	0.294839460155866	0.278420002517572	0.258630733376697	0.232788162206891	0.123824664725355	0.113441939606576	0.183825908484563
Condyloma_Female2007	0.0754174289343138	0.247831095601893	0.273216629360488	0.117032369136881	0.022340624332383	0.17420934960605	0.202014709215642	0.195929316640547	0.265317715496779	0.238821699743261	0.331550857625034	0.456368773836854	0.558846902552823	0.509557759705031	0.549927242184502	0.581796794882298	0.666365029116341	0.614220630099378	0.623627121639325	0.632774166207772	0.41208315913001	0.418815494981024	0.324175998948822	0.53994063407935	0.506035325478778	0.30569359459606	0.303060152308197	0.292158510642926	0.417599752427825	0.399025825360822	0.416028028113309	0.499889458550229	0.504287737159324	0.407642973000438	0.456011773950699	0.515946873205846	0.507321989338637	0.563771174393614	0.590295823634522	0.646048348332268	0.333048698052999	0.284673774232777	0.283798317653087	0.358699222000701	0.380556968562309	0.358277254797751	0.265564388828057	0.158439959889208	0.189873490992914
Condyloma_Female2008	0.0829301280211284	0.213456669810585	0.208511660169927	0.0790948882524095	0.0335448535848229	0.202272361384858	0.209747983591102	0.1828139693588	0.262340941939465	0.224574353330146	0.291690511925173	0.404513268926576	0.501414282948419	0.457551890738568	0.430279936143831	0.532388150206695	0.616179771020751	0.543525060350314	0.559359996090604	0.610537342619587	0.368508297667886	0.347477137464978	0.252443678060618	0.485714189105657	0.42246163529904	0.300795380545192	0.29112580494322	0.267057160937811	0.3713712557089	0.325870194707306	0.359565756016322	0.514973098120587	0.522017584993002	0.431726902132227	0.426938902127963	0.569615196737263	0.54943552429292	0.552009792802055	0.564285520912941	0.671200963823082	0.42765118356862	0.374402187667835	0.37324159162453	0.486823612532838	0.506186515073537	0.395863605874327	0.29708281757632	0.161290492614564	0.168277807410784
Condyloma_Female2009	0.0454585357964624	0.0959009005110394	0.098958463968706	-0.0255224295864017	-0.088801489231681	0.228978628890249	0.250236924211034	0.227677978493876	0.316672807669516	0.291411483628776	0.357775306029685	0.393306674913301	0.475163241477898	0.413533288193551	0.431910785071988	0.438688692637154	0.575455696055109	0.483251825098662	0.476204179788705	0.526133349036834	0.345343415551134	0.381887537291353	0.303867720098488	0.462541619874121	0.445555301266039	0.380021952424683	0.358404751172074	0.308421217894519	0.44302052340671	0.399883871407842	0.46967065502273	0.530739713869353	0.520334998134226	0.492932470486899	0.52358032376407	0.599512782881037	0.563341420114552	0.597247046936819	0.608800588420598	0.637931139950332	0.36622956634608	0.351916381500834	0.347412212047782	0.374291962412448	0.37698838701882	0.450900388756644	0.34421077398551	0.268853509694096	0.270756238681907
Condyloma_Female2010	0.103348031475046	0.0719950219810866	0.118898037327004	0.0522501241450072	-0.0283844675567571	0.160245394701386	0.163575576967539	0.162223978948095	0.235732936470561	0.25744797658295	0.25290204714358	0.347145083832497	0.447479131351722	0.395709211736744	0.408448951472505	0.489617135296712	0.577166087449889	0.508813212155664	0.526715348927292	0.645312793914534	0.684953388433717	0.721998023398739	0.670470960184674	0.715638265186221	0.651016993139113	0.248609759700153	0.190498040822588	0.174422282478369	0.25090550613995	0.177497510075805	0.234752175939198	0.292468371608943	0.299193685111081	0.252152928343288	0.271911911905325	0.416347714964523	0.443713076551726	0.449625644607736	0.509725456594838	0.530062935533323	0.643244150429918	0.625171877025245	0.616762549055397	0.637257450750491	0.630245414434318	0.318133995404807	0.172115070541585	0.0665828792327084	0.0592522005798284
Condyloma_Female2011	-0.00979811951948337	-0.156142738129378	-0.0605050410958015	-0.179721050626096	-0.248845691188527	0.200667201728243	0.213607303187177	0.219387423611876	0.287225793320538	0.286119873289259	0.304868981856244	0.439098024070555	0.537941929613008	0.512614969492212	0.489264645147703	0.474636692971061	0.578289620989588	0.514350764157792	0.493936489326893	0.585079289020108	0.567341159909701	0.572390575303154	0.536565290298686	0.598649051173374	0.528948717589079	0.109037754175986	0.109989860111577	0.0761290990761742	0.191281696037226	0.165609519744974	0.265227130218219	0.271849497863617	0.312389593139134	0.257739306061596	0.313336830752286	0.36465652196546	0.372243393999629	0.366189289382948	0.416312812955537	0.451698764637052	0.478328303911092	0.47638472376557	0.567776138870359	0.569180930586877	0.538465490343527	0.344128534019623	0.221607786559606	0.223633134797278	0.286065302682134
Condyloma_Female2012	-0.0122420969533354	-0.129876073383203	-0.0104110884705886	-0.125954600278403	-0.203695636228912	0.181836728662457	0.237456064880265	0.300399006415989	0.35790463600187	0.330504555745981	0.358671956718474	0.360003375284765	0.459005254919153	0.453907697962652	0.4060219379635	0.361999798237194	0.489736918763726	0.459469642825151	0.475191526528864	0.51918313709178	0.448085396902063	0.451165312531914	0.413547240199045	0.500419356023236	0.476236205801481	0.237615184514342	0.209121182536752	0.217396342348526	0.321867149390188	0.265067661670984	0.363191527086358	0.29460258156527	0.318454410194154	0.348723867341406	0.402904244185697	0.392171687615289	0.364588984057549	0.371637753824084	0.462209566294031	0.495032301442851	0.428896350606797	0.419438398861032	0.469781664011177	0.480772984265706	0.505310688713493	0.391944864359446	0.398385131093248	0.481947600937893	0.464813953310605
Gonorrhea_Female1993	0.122136042585399	0.144863299206501	0.18068104094998	0.106158227309429	0.076336267629514	0.389594765095601	0.344148513849676	0.397486987414865	0.390982884494857	0.417569910653854	0.38544751159893	0.331336613962216	0.250642978398575	0.178165410155925	0.137826025060556	0.20897978522402	0.298991456116251	0.222989919629929	0.281574513988711	0.27778477292674	0.351394837859282	0.361592976106272	0.37596476386899	0.376999322519255	0.378262283896032	0.572079966853137	0.539871329481994	0.564407070272793	0.545911425410077	0.415773897935209	0.412160879167031	0.327404629092629	0.317480486480591	0.254758784194921	0.197635402430867	0.321169632552873	0.361533363449275	0.26205946253876	0.304465368667581	0.300143370743889	0.507051093706674	0.54015314478172	0.594442365539298	0.668938695738989	0.617613485494378	0.498121633987635	0.505098195928278	0.401156300371666	0.376238980205165
Gonorrhea_Female1994	0.0525325668730274	0.120698839863952	0.155205823236077	0.0923451993738417	0.071201398895126	0.408118733237168	0.403683750007003	0.447209722480398	0.446758011114262	0.452445143179715	0.432695514814243	0.381333856016897	0.317603918922474	0.235177442278506	0.199841502389581	0.25929998149329	0.3766396533673	0.277169911149197	0.328077419076778	0.300437342736322	0.244899572120335	0.255451244895479	0.239696547499567	0.324768696850939	0.329078540863101	0.664405319007735	0.663456781763339	0.684298146351403	0.68984941657218	0.554572798002037	0.566883557320611	0.454568875377739	0.451722029166338	0.383784563338191	0.35940941880455	0.477067049930258	0.49866940114485	0.379452366875737	0.440736097007707	0.439237862300433	0.458498061559578	0.460666704723772	0.519747176891026	0.614996624794153	0.600005259404924	0.586272971603923	0.643414621414759	0.539867737638842	0.483319603653854
Gonorrhea_Female1995	0.105338164043359	0.167230983771085	0.187002613715769	0.127489279591916	0.0949120347399782	0.400061444336535	0.375555167663418	0.426642008571672	0.410342566856348	0.412462806516648	0.406343568921113	0.344727103225919	0.289454413337198	0.210169951883924	0.159077745492663	0.243551363134278	0.390720222133095	0.29689692346731	0.304765130872334	0.286363163700009	0.230500470064682	0.229085507159973	0.212371386330011	0.305073487923781	0.309878673695246	0.705003103668085	0.692755323949526	0.72931579610515	0.719212428128833	0.611498689771579	0.598083412668526	0.521644755754085	0.498455417987919	0.444938552943801	0.412927747549648	0.559046209756323	0.57262227219232	0.458126808163368	0.473019444979124	0.466154278437883	0.459844900908235	0.452836119356627	0.498951369331037	0.582823758266167	0.584717466266989	0.520028049650969	0.552681941625521	0.495905328802537	0.372981180762111
Gonorrhea_Female1996	0.0623438623550574	0.138491435101524	0.152921958066378	0.117491282643084	0.0784072455121174	0.418651389633509	0.415675443932436	0.450954429086724	0.485220167058634	0.490007631955592	0.531554617498518	0.458916912996995	0.395085944037617	0.284218349051176	0.265127467210174	0.28877458272453	0.441698692490774	0.326923026910472	0.352631848604677	0.338268604422763	0.245606445919539	0.241894121527421	0.233196639019885	0.355218252536541	0.375451213607719	0.790726291572687	0.810322965640173	0.789083095666299	0.836186598890676	0.741162579059834	0.781511706695255	0.689364105081841	0.68430398782014	0.627824727837351	0.627054555648145	0.666893076279578	0.686508181835576	0.594471436649828	0.646076370801487	0.576322428188963	0.447414001315075	0.446641923358837	0.471209003618621	0.559300985037555	0.508561073399421	0.68353233574627	0.71577892659693	0.605204341288484	0.615239085032666
Gonorrhea_Female1997	0.147532495215631	0.176577922364103	0.200129736515608	0.163956336931629	0.140985912981443	0.353882249534129	0.368407300871046	0.389107673361874	0.392826404404509	0.43600532657081	0.441027576410559	0.40955403239719	0.309359770703533	0.201254065936581	0.19456183031554	0.227291237946399	0.394316037123784	0.294945250181759	0.276990075022046	0.263172245392263	0.278780516018757	0.318017784036299	0.307588597723432	0.338158018850384	0.334181025018326	0.680065004964043	0.722980965410616	0.639361674676919	0.701907713911982	0.610051763438247	0.64049857955308	0.548384309637624	0.54018328753556	0.488304090370554	0.476572151560038	0.54307407812644	0.554640451093748	0.448676189388687	0.467674647127596	0.392879137754612	0.401982693571622	0.406022075149251	0.439428912998247	0.472261969103894	0.410940429611407	0.595521309341144	0.595515182109678	0.459874117272113	0.457178192964279
Gonorrhea_Female1998	0.170879944116803	0.155269862931364	0.196947860015105	0.14404016992654	0.141930372668006	0.462787953204143	0.473565728310687	0.437865206373527	0.470734186972786	0.520975196895967	0.556192476000936	0.563344555482454	0.497193828153164	0.398886712132318	0.402337393135504	0.35281704700495	0.521726352444117	0.406755229200141	0.379211801649367	0.384210460311708	0.248605616871316	0.283201187605724	0.261097847101308	0.334012412166928	0.334855788576993	0.575994779374292	0.639446578867754	0.513033176860854	0.621219958007504	0.572679726425915	0.633782053299289	0.613763978422644	0.618957463447915	0.554982358523484	0.581180594411054	0.640391590195806	0.63230105794623	0.584265236478991	0.596960320934565	0.538036377873408	0.322574749849378	0.296067074828758	0.335884372875579	0.370987016173716	0.267552892048976	0.677911208743095	0.614982184273226	0.432540784752786	0.472933869787784
Gonorrhea_Female1999	0.280366126769731	0.27587843319348	0.316816480417687	0.167863369452155	0.147381152877053	0.281071250837157	0.33882186547966	0.363860769750409	0.409556205707263	0.41062938347039	0.520644466005121	0.644876549742836	0.618784609783387	0.529811141756691	0.524138429998345	0.534166988404347	0.685057927932851	0.602108725434009	0.564060424936625	0.582039150843155	0.375144053187097	0.391125469095546	0.336835343469665	0.540989543635846	0.551004123490869	0.486563705494731	0.51199291782358	0.440082074490931	0.56551824322954	0.547939908590306	0.599991171769612	0.782925804723491	0.761742969688316	0.619850918915726	0.677157408477846	0.715307786957659	0.669731451386484	0.679714007769039	0.639624913984582	0.663779837078535	0.356700313815853	0.328333422010588	0.287831641945206	0.372861704126288	0.324796533618684	0.444230800954062	0.392952818479836	0.309209951807732	0.328149438842006
Gonorrhea_Female2000	0.244082838425189	0.336618353213437	0.425142187363566	0.253593623249527	0.165890430384923	0.249062573846505	0.308739170697893	0.302662153706591	0.339659119428792	0.348308540179563	0.452752429913961	0.571499570640906	0.672091681449333	0.584098813449849	0.612915682604202	0.63328365136332	0.746238216463848	0.648690891128807	0.621602819412572	0.641013420417799	0.416151666028227	0.404818380138845	0.319279750897597	0.517870897127128	0.514759416652939	0.499131258680042	0.514129057375369	0.479861253248416	0.591365049915373	0.573313241207588	0.620013680883283	0.765303903817772	0.759849738192391	0.647891911166484	0.691753847631014	0.744719154262289	0.661224898721869	0.626862054797099	0.617086707152304	0.642626918298076	0.33910514750728	0.3367270995594	0.297277554505698	0.358658181116962	0.320788118134012	0.34861581830123	0.308543071970044	0.211555771083799	0.246998070648359
Gonorrhea_Female2001	0.141173641340683	0.263812050303882	0.320107606406296	0.134923014160022	0.0542303275872217	0.227298532045258	0.267379319766918	0.273715039992324	0.31186469459354	0.312674770043929	0.413114507120335	0.546762190641234	0.659951196734061	0.612128092814865	0.645700806545267	0.634479490273038	0.763983277974627	0.683122151597444	0.608641417584312	0.616268116789414	0.338078820484924	0.341368494978614	0.256611249776007	0.470735932163029	0.45310082386602	0.406330288622383	0.369361253813784	0.356425759377798	0.461764354366578	0.435247999494712	0.487389992786517	0.698256217978978	0.668629730705574	0.588682908186933	0.656330709206343	0.715471299301715	0.656877887164809	0.658759801795723	0.586177248580898	0.634048393720201	0.289545157367028	0.283935603801445	0.257555069976937	0.32413608857735	0.327712880906665	0.290722407021506	0.233394565463497	0.204808741407126	0.182345439728015
Gonorrhea_Female2002	0.162224997022611	0.324071606678342	0.309489119948815	0.195339203728021	0.0394546438081855	0.360680143759373	0.42966973663682	0.433395402025267	0.467402792042017	0.477984017380825	0.511621700439234	0.591755347916124	0.593921872011509	0.557581343591878	0.681956984375744	0.650243364071364	0.727776364580197	0.681558251034917	0.631500015954507	0.580446240694515	0.343517834265767	0.376542280915537	0.287366147956549	0.470861429786153	0.476208724777238	0.469556071689697	0.447733288040577	0.423542659156012	0.496312777537853	0.466996190030656	0.452025765987422	0.561010276195777	0.524983701524517	0.493043430527504	0.583601739125824	0.610075168029392	0.586673952552834	0.563167153368444	0.510537669396243	0.527533564217973	0.21085552647458	0.184081715814577	0.160570165370554	0.229926111242717	0.221800999574322	0.252548698852098	0.224346449181776	0.174262081391723	0.212029289745533
Gonorrhea_Female2003	0.124350228562509	0.25210072476766	0.217375850136499	0.0709198535890841	-0.117953680998337	0.286130559555557	0.350578565490369	0.360327661122572	0.396779769639434	0.407595549957968	0.440245217534492	0.531791427117726	0.539457612810059	0.525723691432511	0.637981868413072	0.623739643699866	0.677249336969628	0.645966739635221	0.579273183911358	0.565594604470755	0.372531298049774	0.414947053839591	0.343958190159706	0.495045190541679	0.510680919348239	0.373376456247825	0.326533587558405	0.301661539594287	0.363573801425087	0.33401961439214	0.340047579830069	0.511374176130547	0.482683681312693	0.469920051130353	0.541103685493092	0.572709929547606	0.558306653325197	0.548902809455268	0.47250811623385	0.50325073363244	0.275842594439858	0.257777309668397	0.221838418906665	0.279410827215427	0.275702265987874	0.155022595372825	0.116753578344223	0.135867748369872	0.173750885705706
Gonorrhea_Female2004	0.216898204009646	0.339217359026061	0.295497466869613	0.247978426795113	0.0699557295019058	0.142117359888161	0.177593554322179	0.137427287721485	0.21668539223524	0.197576928031757	0.238845972544535	0.346874785950759	0.465128377202897	0.489160351940805	0.608643042412409	0.648848479567937	0.652259423111966	0.594802783848365	0.572523525089353	0.534461414267836	0.314869358626203	0.320683794908954	0.249425052868911	0.440788478883372	0.461368967965312	0.393236423876221	0.356656703933359	0.312828325979872	0.370925430215442	0.358793696784521	0.357209696365926	0.570827062235866	0.611179159666394	0.608601116213086	0.652995256418429	0.662073034249685	0.6653697960429	0.61135143820826	0.54558491521959	0.508259209549253	0.305943260649507	0.290210594591824	0.229049498888383	0.313013014400698	0.303405884793657	0.164235438470604	0.0938062199593308	0.0813297862479447	0.136655579155654
Gonorrhea_Female2005	0.187179228792376	0.345937833297609	0.280975142882008	0.201286162067524	0.0393012089381356	0.176698613657881	0.216778959820136	0.182059256734673	0.244871073148628	0.21551186485138	0.270864458417006	0.409444895865108	0.477934864845739	0.5084014060598	0.574465029181267	0.627011208273185	0.694778075845201	0.711307430440495	0.634048485437803	0.59801737404936	0.348587307215414	0.32519606458086	0.236675299043029	0.427800028858359	0.420070586479651	0.328676637494993	0.316876417624426	0.30404699068196	0.336044258146545	0.345013992184448	0.32996291128149	0.534354395832054	0.558039456504337	0.626934453614858	0.658401653039017	0.648103417055027	0.65627907594786	0.618742047103194	0.50887387996416	0.520953063507828	0.276478993161972	0.248767875656965	0.201013256863245	0.277611475588561	0.293104486766018	0.143194019431795	0.104529265651414	0.0984592998056344	0.102850528423697
Gonorrhea_Female2006	0.183957063996773	0.286241728436372	0.345794672367413	0.208130412243403	0.0689698731927308	0.140221468759504	0.189030148957229	0.186774980987318	0.263972837348985	0.215183797123625	0.315815593140873	0.381683522012987	0.522947132001896	0.51764413665257	0.553101005055732	0.624535820906563	0.675633838471902	0.646231617430692	0.678086413813085	0.625660079107001	0.343613765274123	0.298307196124861	0.213960841281399	0.453169497462594	0.447354579641149	0.301320415275268	0.290362938774194	0.267475699487654	0.365138612539018	0.357844530028896	0.41682242420328	0.587783759909063	0.612486096624792	0.490694983375733	0.574774636531326	0.603419607790005	0.564026283729302	0.586536495598975	0.608301604347048	0.581780811129495	0.270805106479331	0.238513675677762	0.185416817212443	0.26817513721296	0.22441872598771	0.246223463914678	0.191868442320442	0.156494545580155	0.178847897599129
Gonorrhea_Female2007	0.0683712737210781	0.244180083974228	0.303728718953741	0.18218858280168	0.000694107836307448	0.0437184307810965	0.105668116222847	0.122598008341943	0.17208547029331	0.124468162024251	0.199463440474963	0.313703377282528	0.481765096658486	0.439332473199288	0.532504592284377	0.608096392864347	0.648143347078853	0.587690234719483	0.604660865448845	0.620445380794349	0.413218651768901	0.372721842868804	0.278435737596032	0.510943891552558	0.455444802812186	0.224115447556861	0.184510471356223	0.1893850766793	0.276430043888692	0.256581199946548	0.321442920832611	0.504288381312736	0.540671628723105	0.427757081045501	0.496803681640647	0.547711647427431	0.485907063300883	0.492372439336144	0.510626713377672	0.514981972349716	0.340574403999431	0.3251397768368	0.243354246893618	0.312229959318292	0.291417859600408	0.161517422819881	0.139354928392204	0.159054099396768	0.170129404929207
Gonorrhea_Female2008	0.0900220565585676	0.158264224815847	0.251266539569966	0.0156555695348406	-0.118421102510025	0.00755467146626218	0.084855526994273	0.100441206629254	0.144504092189507	0.118333500735324	0.215183654963009	0.402466375890438	0.552596205929854	0.533258786653407	0.587298371739583	0.619819471404651	0.68978234150232	0.654002980245002	0.623414198762301	0.663119603188809	0.505862995332626	0.474613325239327	0.389384644236817	0.57542326367896	0.541736324023239	0.203644048323192	0.170074889980855	0.134859949482485	0.260471242762539	0.235558539905693	0.330081191151432	0.546140052030348	0.566583583789971	0.423351281012694	0.513825678119961	0.537934542649407	0.495512702499977	0.510033771542248	0.480789244235296	0.523859262413139	0.381662303265963	0.365558992425604	0.340304789269946	0.394512104578881	0.373344615941112	0.211982605708057	0.129351855578494	0.122932312609805	0.125941012957982
Gonorrhea_Female2009	0.164657654918148	0.198521636593429	0.285787484197118	0.0221755256087863	-0.0705666703150976	0.153220212583659	0.240144022817988	0.254581576935471	0.299397373303676	0.313018033679696	0.349123270235125	0.513168960541714	0.608373955578511	0.566387096267287	0.616691122845456	0.677768021606487	0.749275586860977	0.716266262080356	0.661542438351469	0.666219452083988	0.544561439118465	0.56724322861289	0.497440896078409	0.653815643718704	0.641389306982652	0.250902161409168	0.229101650979823	0.183995927096842	0.275577200985628	0.245567383355357	0.329584838825848	0.512435185172527	0.521112427498591	0.373955959587252	0.483768984808076	0.524975300006344	0.502603755521392	0.520118957820104	0.444803810339274	0.471312539396013	0.376985567180889	0.398001955020252	0.347656716085574	0.414538191001597	0.379475020947862	0.187432719768342	0.0829914701801742	0.0429234285377836	0.0737433645714434
Gonorrhea_Female2010	0.134968033647931	0.123308450898861	0.159458371641024	-0.033208322531202	-0.136619338192392	0.152570542775636	0.228103607666543	0.236886502541233	0.263876360768122	0.288566960587055	0.311590644199174	0.531951467214758	0.55422124329984	0.518007438154919	0.569732096872266	0.596414040618604	0.684047817355516	0.675636394432234	0.593433094357445	0.615865411500886	0.613049363469026	0.658444910670724	0.607390249696328	0.677027467606968	0.657661452733465	0.185129598056743	0.174212541120277	0.112912908246544	0.176649545176896	0.131002408232779	0.219854136412082	0.392264505600608	0.39056205233774	0.291183838179979	0.39450265911036	0.417381994031646	0.426366718806422	0.422765953686977	0.335180175760079	0.363415700724574	0.439975766200063	0.472513065268818	0.448447455724798	0.44829173448729	0.411341416310916	0.161725189355227	0.0507576276616171	0.0296813502372674	0.0677238563728122
Gonorrhea_Female2011	0.174195013720618	0.143499976060896	0.231470016420123	0.0664974845803386	-0.0948750049656888	0.154602149571258	0.225980664133411	0.23996616591592	0.261678340190089	0.313641259401448	0.298146273776396	0.462858581621025	0.519763137852784	0.4664080549541	0.556634666311312	0.596149603174753	0.656746895409895	0.630270505343043	0.597186221220995	0.616430239317876	0.722685418513092	0.763119707259113	0.737534192294231	0.719169556432166	0.68039002555334	0.232248421826833	0.229667731444133	0.151783247292187	0.214335538544906	0.181803932609754	0.263099078311148	0.310615824827738	0.338979075082564	0.227585000835114	0.338103851561802	0.345228252590827	0.36963050918382	0.362325138811233	0.348834358704569	0.317839579090134	0.504782940823571	0.547992912850068	0.514761724721583	0.508357356070532	0.411127732024539	0.199008793997293	0.0823742903128328	0.0535605427433226	0.131947748675724
Gonorrhea_Female2012	0.11993143997724	0.154318803822938	0.204195715421164	0.0389149453267277	-0.104761508712566	0.197064341249347	0.255929665229647	0.261780861831057	0.285061694120825	0.334039065490722	0.309645797711594	0.455406707829952	0.512854431488027	0.486067738869542	0.586871444911213	0.616253784833297	0.670266627789246	0.63757243542163	0.572624425659124	0.562850781803266	0.579488757418121	0.635002563451506	0.591115319696944	0.647002906753285	0.653009488882171	0.28009761957639	0.247158735355244	0.177989987280362	0.254778078343083	0.20499508254124	0.286390913490058	0.357629810213355	0.371143281982227	0.290018896866433	0.416416735476716	0.429340832650515	0.465036771637916	0.475576978176524	0.410158991028397	0.349089631919559	0.394484129652107	0.441781244119555	0.40465315705529	0.425866596044602	0.380227890566015	0.185285032774833	0.0478533504101398	0.0445158033654763	0.0943743117444841
Chlamydia_Male1993	0.104790893691501	0.105940260437059	0.153561761770044	0.0993123225187499	0.0794920694804865	0.789624619690266	0.75925260721357	0.772904916854939	0.80361036104346	0.821334325300435	0.826910411859766	0.599067865204928	0.487338392587719	0.40669599404025	0.401180135585198	0.42194586566571	0.54625269605593	0.461417799528932	0.425796405829269	0.387827022563201	0.240456433653751	0.266121076294012	0.27675314929899	0.395827851043446	0.468610215352166	0.485464016276945	0.446639194547032	0.464674978619117	0.444266898988092	0.368488021919989	0.398967626354964	0.366528624948995	0.328653561830842	0.264625795559691	0.324781470264696	0.407368480923816	0.403117049472937	0.386990360898958	0.386135864108889	0.366329282114776	0.225009228814209	0.236358870032298	0.253038896841968	0.334320387573985	0.249995420010556	0.415993154914919	0.354616642903826	0.263262223732501	0.283115415667001
Chlamydia_Male1994	0.128745589021409	0.104775255134909	0.144233088838137	0.064718964229055	0.0258420549439276	0.769943880180557	0.799937343565622	0.833851842829324	0.842810237295007	0.864352621773651	0.862251587325708	0.638243354044504	0.504603708658238	0.441168857732023	0.444831506183826	0.440231894276863	0.559310529823794	0.514674089076619	0.468545963438105	0.422827907500866	0.285751999727784	0.322830701225323	0.330094690493212	0.447360892219972	0.518037689955428	0.454408284642012	0.417189397798732	0.413969005255192	0.396308305105976	0.307810971681816	0.350579922977137	0.312089818675771	0.279346310117475	0.223583258094627	0.307918178294036	0.353639513196471	0.334252944196492	0.313901663463555	0.315894482788933	0.316960876551567	0.204368705926704	0.204577072700746	0.223186192298067	0.282517853779584	0.189860733499843	0.383802846529479	0.366981228818086	0.303924558511721	0.325985490023828
Chlamydia_Male1995	0.10946727494689	0.0937438805642301	0.128210997721476	0.0453694991581046	0.00184600158723339	0.698232844405402	0.733821872013811	0.80906722902566	0.81364724439991	0.825935368498303	0.841562516568367	0.610536350485042	0.474690701746954	0.400568638914058	0.396526357692241	0.413581204286387	0.542850626415824	0.490302072633962	0.448372280232514	0.412846008285017	0.280332637692605	0.320830328704845	0.330438586840181	0.464708125665488	0.532598448243606	0.510772229755863	0.44374026478627	0.476154424161236	0.449884009630701	0.346757104043027	0.396554813685617	0.378137047912831	0.330034915715221	0.255603277633327	0.334050977828122	0.393977208911755	0.369385854289522	0.352080655818049	0.354541344126706	0.35466896104218	0.248380211152666	0.255401534199155	0.255620329439903	0.320716590281597	0.245411502120064	0.377194452913983	0.388018376844918	0.370541711960394	0.335998708079529
Chlamydia_Male1996	0.122422017116141	0.0867563900510943	0.112380450965209	0.0180557637452274	-0.010039894322294	0.744793316292686	0.769946646576256	0.822070574215687	0.851473159904526	0.851940436970024	0.869020589318635	0.643451522115333	0.484814195776187	0.418819614571113	0.401354890614802	0.423219946524306	0.552141144318827	0.515751781290872	0.476948349524617	0.426846754827822	0.279348398434574	0.298603835851096	0.312133151765669	0.452861705816267	0.5210321676975	0.470890490480687	0.426320544550726	0.429894904148431	0.424046118793453	0.339349039665521	0.384041650164345	0.372457353217114	0.339543922800767	0.261470584900681	0.337333896578177	0.375687974361179	0.361320804787613	0.355851319194707	0.349839034864982	0.349830598203467	0.217614282213342	0.214385903152089	0.233858992595401	0.326864068426317	0.233763768206797	0.407921494059808	0.387956623442818	0.350962840197436	0.373065941050783
Chlamydia_Male1997	0.138522865071581	0.0777938826519778	0.138652342689566	0.0396494276411467	0.010668000177528	0.713521729070326	0.722978297606758	0.778945709319773	0.800815765308517	0.858744744424832	0.865955160660663	0.648882388245175	0.506086133026455	0.426414017450666	0.421136051833343	0.421633951059058	0.559292893919063	0.518735063460133	0.451567177246343	0.428354979740323	0.351527538776	0.387802047707416	0.425231756110387	0.516531159604914	0.574221513132663	0.46399054436262	0.406726872706353	0.414515707699294	0.403911234019348	0.318785820026075	0.380293913712554	0.348660648707257	0.311700406559844	0.234986858657343	0.317029351181248	0.351237297499522	0.351359965059354	0.356047097999084	0.344096579722754	0.308982146004904	0.242952964957122	0.270190894773227	0.296956817227295	0.346976325299226	0.23763914292247	0.405781896974411	0.347209711374633	0.304501548031127	0.349568005858335
Chlamydia_Male1998	0.110696882728031	0.0563086168472995	0.127499211672789	0.00518074152815863	0.00488702824858828	0.685814807644902	0.689734797563758	0.745899135439812	0.773620902762835	0.813294277921766	0.886147411032976	0.702531590993451	0.545469771041808	0.480007336386069	0.433638683706597	0.409662829742729	0.55638718914443	0.525675969695149	0.443772367589847	0.425919407278758	0.285432411578842	0.31151719563965	0.354210040336605	0.473970156343558	0.54086245557936	0.39917591342166	0.356837681422851	0.349502082981417	0.353824127114434	0.282706171256699	0.350041883198003	0.39519462357232	0.35102456982358	0.259435966008746	0.34282474550326	0.350539374610206	0.342798603123561	0.385077612313913	0.348874488960687	0.338621725592581	0.19547820085294	0.200047280007956	0.225241349751155	0.27887729739943	0.153954846617714	0.377536467311644	0.320589884584557	0.287559770642001	0.322082787514749
Chlamydia_Male1999	0.272789769443537	0.125237836180892	0.191943149212877	0.0536330684026709	0.116056273695492	0.561373591808565	0.602470833138425	0.636795667284111	0.656496690381041	0.703670594955169	0.78224360877298	0.866704215126137	0.726423420009299	0.649073426781211	0.597967241435905	0.552912104413765	0.714567435083134	0.65962557895308	0.575340973897774	0.584243159399349	0.435690770542053	0.475557211812675	0.493987109863537	0.644563203141059	0.660345303275495	0.351421839101013	0.383539880494563	0.346341545828647	0.370583454759568	0.328131352307333	0.393760830372505	0.520142831986616	0.508336829664608	0.3488261497452	0.442676399827564	0.455043753458254	0.441375419659787	0.44924763628312	0.398636863421878	0.452043143670863	0.329501514589207	0.333337713103634	0.372986846346994	0.402461375205055	0.277431655519528	0.444730770755257	0.372197676697195	0.299727306162054	0.365702720868403
Chlamydia_Male2000	0.198202486220139	0.0979153131346119	0.200814934470864	0.089826328158895	0.181627592433207	0.469534207917167	0.488959280247773	0.507429760353011	0.547043147358164	0.57138438893942	0.674421476989203	0.78749524407632	0.784156867760807	0.693110813569614	0.620448962279139	0.588264613983976	0.731361099243165	0.637030992902542	0.565009792991181	0.581466820051426	0.376852496074936	0.388800071236144	0.394411690459255	0.583687915826241	0.589982219823304	0.361980544911073	0.398896942219649	0.38690799614962	0.422423298131857	0.3998280308433	0.485488699006191	0.595755392504232	0.613218485533424	0.428509964569113	0.508527290201987	0.527416778092561	0.504072705914838	0.500785782072149	0.467971924028337	0.518732093587981	0.341690530736085	0.362652006838213	0.3947087964885	0.437472910132515	0.333987930253474	0.483959769332932	0.403321849346739	0.314350389935634	0.356586532749611
Chlamydia_Male2001	0.257102081410172	0.0941408723781663	0.157278422623847	0.0519916132831848	0.182111661558307	0.481357545349436	0.466099728527219	0.456976972034116	0.513475314950695	0.51319494138248	0.613511677322552	0.737593387565881	0.731430088064078	0.715272202877551	0.617481392250183	0.572331364401724	0.70313420159134	0.642197005572472	0.589982485738689	0.597336304531147	0.367913885342708	0.346909813521361	0.352423432493945	0.523947929480238	0.534334018456722	0.232881756660305	0.26294796913336	0.261614483517026	0.299341308560985	0.306592064466655	0.36129137403049	0.482954482663943	0.508228228123452	0.364183553154171	0.434464600577158	0.442913220006099	0.439084874559926	0.46509759195271	0.42642118319063	0.486748495073477	0.280068382408727	0.276058633901138	0.331783390286829	0.39573185385911	0.298842646980085	0.425485865248213	0.311611667505905	0.232972449473848	0.279999390530868
Chlamydia_Male2002	0.216217408218455	0.139645511889323	0.145899826162103	0.113787145857848	0.156285317010071	0.488128469223927	0.473231113248719	0.43588203737315	0.516799879647505	0.512581192958244	0.594232362084745	0.697535190210092	0.693166863616832	0.690994705695526	0.705676649245942	0.628818092504554	0.71856985330014	0.634803009782969	0.601145994718316	0.571592495361414	0.333721174443126	0.322508211904418	0.328056925498844	0.494360093406607	0.500219563451804	0.221343872378863	0.257195072699681	0.244414761687798	0.291041185963258	0.298817400727993	0.328579855001966	0.421604068862295	0.448129667878683	0.336803604591814	0.44798071012385	0.430290056063655	0.43897523224804	0.463337279878462	0.445302026770765	0.440032122189569	0.209707488731624	0.197434000381284	0.232444269751691	0.277136954200907	0.170798166147273	0.393489996884717	0.29824002652683	0.244789102004086	0.340786222112486
Chlamydia_Male2003	0.273931776882599	0.214723683895396	0.210034762404812	0.141883769100408	0.191616546887064	0.444080325593036	0.41611324124246	0.411154735728849	0.488990948471977	0.468901032289376	0.513184783554032	0.559775958019205	0.569918591556799	0.542084673037817	0.538611238540296	0.641362372984333	0.711165229815561	0.634465999976452	0.642104225453549	0.610715762681489	0.401411390855477	0.366002042048768	0.353386350745942	0.525577136839124	0.518850932350807	0.268962060201926	0.265767081381235	0.35201701108091	0.343269662957698	0.30506765592352	0.321420389352523	0.408483416355142	0.422758382622187	0.269475883808272	0.316107823602128	0.431795533067835	0.412645264840673	0.410328813377994	0.407653113357592	0.41852500126474	0.295515078740359	0.320029264615183	0.320153475188967	0.392336847630869	0.30559582687037	0.352140635256642	0.301063975813886	0.26060749537407	0.233007901648808
Chlamydia_Male2004	0.226181781440883	0.181330641579932	0.165033658665116	0.102931834195219	0.163046415602745	0.595789314162993	0.575896099862357	0.565673330724446	0.625986866219847	0.604781058293072	0.646296822761324	0.649319046355954	0.579786447775686	0.554792568081288	0.520225416234351	0.586370157855713	0.731535465776902	0.653070300510183	0.632736102853693	0.592889166163679	0.333001798712842	0.307735003400678	0.291736196115585	0.487860814910774	0.508103621291988	0.403706931505349	0.415194680629071	0.447017318307644	0.442069377729536	0.389057548421168	0.414767094292129	0.487424471545681	0.499383634011673	0.376561316609478	0.427277991735816	0.525496142193505	0.522692661812604	0.514062818251097	0.49020819616163	0.516574771783789	0.318527436214116	0.305721083436103	0.327652446385315	0.439562689345586	0.353813215051904	0.465523200327421	0.410208644247405	0.349316066346681	0.322121770928636
Chlamydia_Male2005	0.332279243527821	0.190613014490887	0.188998151107101	0.102358588673056	0.226978667387899	0.529823652888384	0.524663583542056	0.514197137039899	0.577538294546461	0.581444018062097	0.62409001741512	0.655510893068016	0.582035942310627	0.598324365530724	0.530586066854388	0.560032122004145	0.729838828065053	0.728264474526816	0.675309635344687	0.623419910838531	0.40229156421911	0.379787775779527	0.37723178229659	0.525485739160586	0.55511263383597	0.321482274901031	0.34439327631495	0.36042295080833	0.372804376850755	0.337894618413047	0.377537918243503	0.421610962855555	0.437332547539677	0.344765812600339	0.412487118288716	0.434772104878184	0.459223975856158	0.479148021384123	0.431734884093392	0.451737931076643	0.275488310075988	0.26903013575679	0.3032148273464	0.38033857560364	0.292989796810071	0.494847383980075	0.418199582446369	0.315843751075177	0.296673647503217
Chlamydia_Male2006	0.396090511870182	0.238505099889287	0.216927521909076	0.158795260694596	0.263884956408814	0.378791258012318	0.381182476795589	0.383459265831994	0.458855800178617	0.434033954224172	0.434130712423259	0.482256305574378	0.434291359864177	0.470743327650688	0.42803861262053	0.515931264723147	0.65366828988457	0.647230476582554	0.711424333049755	0.655624481340892	0.466049386877967	0.43555238287769	0.40725112326726	0.542307601192901	0.57781663121658	0.395959374517505	0.394968891750441	0.45506076740828	0.462206725207618	0.406118423653173	0.397741533911499	0.41761403701596	0.426443489412356	0.357477942854588	0.407807220529337	0.460564750489068	0.480431343267636	0.468528459414133	0.491255342803504	0.503297963865352	0.367798907738643	0.354801616328534	0.357198613463251	0.454987930478841	0.427573092780672	0.452936685818374	0.425967409089999	0.305044223471463	0.253207447951317
Chlamydia_Male2007	0.296735058639883	0.156926109334707	0.16004760812716	0.099110818192414	0.174767291891899	0.341600220514992	0.337287662861311	0.334782454241966	0.399376589082014	0.38495618679349	0.403014218235618	0.504019853075464	0.462235969863859	0.471318358150585	0.427097244865177	0.510168084050131	0.656767956610954	0.619383750040844	0.647601395405494	0.692831284387996	0.56304489279376	0.549178135052336	0.528345607866931	0.630052594702387	0.655513590477026	0.322960465002901	0.325670004444833	0.386313122643165	0.379600803654204	0.327068393818516	0.322497022765666	0.387913810314011	0.409800541277827	0.346530031247768	0.381902960330158	0.461880675589094	0.475610401397557	0.468252782331383	0.478103678476046	0.536802268812735	0.503051606971495	0.483170660565643	0.472456668631623	0.542352376088448	0.518266805872405	0.389344252039613	0.337701532428694	0.257243585719733	0.197181856746321
Chlamydia_Male2008	0.253369770643663	0.0187121489771129	0.141913852358431	0.0615530442941335	-0.010293992456723	0.0835068999858314	0.0734512174963211	0.123078637410285	0.0817033791354357	0.173005950713083	0.112773849966629	0.207877933480218	0.206876221232889	0.143223390916006	0.13694314089308	0.223780736059222	0.293655874315327	0.264961903527437	0.271233265918953	0.415639088044608	0.818305568649648	0.828062441724841	0.878225960873825	0.660970978463253	0.596953591939678	0.132537895809539	0.115757408900419	0.12371450931277	0.0927627510599469	0.0440186595178739	0.0973454856041525	0.0155439080342124	0.0426624071862964	-0.00701748438370171	-0.0241476845696029	0.0652099096011236	0.0922410865545066	0.0419280269587061	0.115108422322659	0.0935612036655583	0.672354952601296	0.731195840302497	0.725259153376202	0.645803164192085	0.557066081932215	0.160691908730458	0.0934093558894138	0.0963329344326558	0.0762218126214383
Chlamydia_Male2009	0.271845505768659	0.0422308942101293	0.143286238075385	0.0951631827646054	0.0141903490903374	0.0394599089983544	0.0416128988785044	0.0949281996322046	0.0621792774615042	0.159843980075975	0.103794591022509	0.200881600795796	0.200805833234975	0.127992862860087	0.139782874493819	0.206881649857335	0.284619938838415	0.239589330648375	0.248265714919272	0.388133678478423	0.779813090519819	0.833449458568607	0.883047243693497	0.667363688032184	0.615147021811416	0.185649998372087	0.17069954663505	0.169610751484964	0.141049971349728	0.0850319954392729	0.134526634078465	0.0620562244599521	0.0822039167624853	0.0300306128417955	0.0190273811653732	0.106038251294656	0.134517041896783	0.0838439376051917	0.144008574308116	0.130473850430198	0.697168353657823	0.765261957945952	0.744248755875418	0.638770973132327	0.558794132849692	0.201037859889529	0.127907185060798	0.117598556047656	0.0936295904716207
Chlamydia_Male2010	0.244290165636189	0.0172285826057525	0.131634874666905	0.0788776784863387	0.0141725743587291	0.0556719750648227	0.0413375693378077	0.0955456119268331	0.0656594396007073	0.177105490918438	0.126122819282548	0.211082283516931	0.197474907654747	0.118312803579978	0.12280445670345	0.17446056820528	0.251613799552394	0.206989259204574	0.199781069669169	0.35063870018294	0.757055350767384	0.804320032173675	0.879251274268804	0.656818349675756	0.60101706098347	0.16274519089499	0.141613060398097	0.12920951643638	0.0960010588594231	0.0434563048533999	0.102140207451031	0.0473945970996926	0.0610724340225013	0.00386585541315714	-0.00437033889691003	0.073636566865699	0.114523713695491	0.0737365973385318	0.131100743767115	0.0942355962251736	0.669669506434811	0.734939208772293	0.72160966155313	0.614575745902206	0.523706395827607	0.207211789049256	0.117144677109688	0.104284174924059	0.0954936593786776
Chlamydia_Male2011	0.32376815649465	0.115436503590058	0.179141543660254	0.132868499571144	0.146753916638362	0.200545722132098	0.184351624114571	0.247912510065802	0.284514521182715	0.346788094553277	0.35829968324692	0.405160009522387	0.361954032403724	0.273640058958447	0.244447276929104	0.342180820303061	0.46030477317594	0.39447713390227	0.412660049930419	0.525231824730314	0.682408085586556	0.723319337749463	0.781326171322422	0.765187524388391	0.74388400178574	0.31519055832296	0.282947092030999	0.319597627143872	0.293258305101826	0.211745804814853	0.254840299113932	0.308926075067695	0.311650373602041	0.183436244646318	0.193240415167288	0.302615796006879	0.322785232821255	0.307847480958358	0.349829741964355	0.350965840807967	0.654586531635645	0.702542946202448	0.685901682895233	0.652860017370862	0.574420787348781	0.387417382364972	0.296916584353774	0.244931579924164	0.215280602522557
Chlamydia_Male2012	0.287615021093624	0.0663483984351168	0.117275544885798	0.047322748390194	0.103544819316127	0.22424928649378	0.217795810435165	0.283281592252886	0.335196905830367	0.369262588027473	0.393021949748129	0.413668786883883	0.343264097891836	0.275114046834395	0.219409522923478	0.316145793089141	0.461306830583021	0.417704481297236	0.432771245309111	0.542163917373489	0.616917159940685	0.649557763813284	0.703091156229136	0.739573463869176	0.781053164064765	0.370358555335085	0.325638256476132	0.357700805689471	0.359262002646456	0.258029826998894	0.301466096153863	0.386996316499702	0.390163050054687	0.266236976677106	0.293732299194581	0.377992522643934	0.399095807338077	0.410334327147106	0.420415415910418	0.415293181962712	0.611745185122081	0.645450882622624	0.629208147038281	0.632509560357991	0.563778423678529	0.430307392349036	0.344559758332475	0.309053495811014	0.251028794071394
Herpes_Male1993	0.111760391890897	0.203488943136162	0.2081504920626	0.277742634089065	0.158096060337467	0.289771037371684	0.303939093086877	0.366921812277088	0.351396986095457	0.353914066387448	0.334345165489906	0.133002054041214	0.137403851822032	0.0442981811018669	0.0864695393200234	0.163150472776773	0.315361775246068	0.212675908421169	0.240104850142136	0.258516239188292	0.195846233170278	0.203430674514458	0.184378881536135	0.278362359489891	0.311610474817401	0.890545082242808	0.788576179460093	0.821225394100601	0.791511502503235	0.721518921347105	0.725882845649921	0.653512318077722	0.594764952416842	0.581122701079822	0.606875538319277	0.669217064853927	0.669911001250023	0.579133687635083	0.651001886511349	0.579716658271228	0.444972073648452	0.401740371904347	0.335943481760424	0.393722045471086	0.410272004042207	0.452554859936164	0.47125011481358	0.399993407153482	0.248212432365144
Herpes_Male1994	0.113620442753373	0.188599407388968	0.204966189835944	0.272957806375384	0.169562621360842	0.345438986114955	0.390649767276636	0.453147467807652	0.421393490046802	0.435615450526529	0.410550032269895	0.24846641887275	0.211825164239092	0.109342637785687	0.148414632626683	0.201488480096042	0.368236603392383	0.267405200535478	0.288912201892897	0.277434939435239	0.19833444782396	0.24037519363797	0.211831225744222	0.315302062878154	0.365719524853727	0.879290105659262	0.831720228272329	0.830675267013104	0.796392634894174	0.711221063478647	0.722536783418087	0.622672592316732	0.579149322728062	0.530750704109817	0.579437336306126	0.635455420481156	0.632674319397198	0.527426422508403	0.598143630016921	0.554325479766016	0.432400743898356	0.40152649305651	0.356968648650115	0.38923003319839	0.384768384607008	0.485461178350556	0.51477923992423	0.421777054537414	0.308245741382044
Herpes_Male1995	0.123508431505274	0.242208166025745	0.224217929838449	0.29627914958643	0.179232089316655	0.309935502477563	0.339526097354489	0.415996265085597	0.390417543047371	0.381016859391441	0.362342058193744	0.17449508987971	0.184340508386244	0.0911523201947458	0.143500518744974	0.248280189563461	0.354068986807159	0.248718476070475	0.294681928817576	0.284437809300085	0.20021453337139	0.212793801945887	0.170189515117439	0.294597606562128	0.3354389719214	0.817407566656724	0.747212490682822	0.861931503142716	0.799048133030631	0.705896318902165	0.684517774818514	0.564768073709341	0.514290583643965	0.481219789445172	0.502713066930902	0.610461063976879	0.585675549419245	0.467665338899862	0.551506659840339	0.507601956630295	0.406057999477077	0.397909917443817	0.336425274150871	0.369779761821897	0.403022894936329	0.396982222617205	0.487806194549713	0.453000919345508	0.287187101672003
Herpes_Male1996	0.103543554183131	0.178221517080687	0.166881670751716	0.23991529665565	0.0944580279769982	0.320509563947808	0.35700246477333	0.428158272963506	0.425544849455582	0.403467609717187	0.391528950092015	0.206789266484355	0.186259262714041	0.104154109349994	0.153299025864222	0.234677771778466	0.370401821360153	0.269710899084633	0.327439666159355	0.314763331748627	0.205776471791075	0.215266896075764	0.178272565950914	0.313009982888547	0.363829236953085	0.864514613097832	0.791571781861943	0.848743377550944	0.846522342862402	0.737904242719823	0.740249819474855	0.650291020399814	0.597818438487378	0.580761669614746	0.622470830939679	0.68602583138267	0.659688404573533	0.548592825412724	0.637058471012521	0.573014759523769	0.430422019421248	0.402505409309544	0.35892646900903	0.400156222700936	0.414676735155267	0.483310821412194	0.565680877303671	0.522901312027226	0.385326896089196
Herpes_Male1997	0.135065787376616	0.272416897279072	0.226899972695598	0.327827846750402	0.187480412823975	0.319104265269354	0.350171778351746	0.405276747383741	0.40577278463375	0.390761670287351	0.40063986259437	0.222231324126058	0.262387701003897	0.159917001422297	0.239608371136359	0.264780275895512	0.401102329561251	0.300995958390111	0.322607344362038	0.298205304727209	0.172230890365562	0.174308579375637	0.141060577834788	0.282110014678431	0.310018744968948	0.847463120694997	0.821592840081159	0.878364913645059	0.875963071611224	0.861118037850623	0.841503909326319	0.683021479912893	0.655679113705654	0.618945556041218	0.683426217516004	0.680816956491244	0.688048466831822	0.613287779424881	0.675935130327784	0.600896315480992	0.343280107006598	0.313356262062751	0.266190708202729	0.306840529022453	0.313366469366036	0.539673381991544	0.581404654192833	0.512200511540183	0.444759261750973
Herpes_Male1998	0.0646570587662	0.116301212329385	0.131468987043046	0.156645864322095	0.0892107542467927	0.330135724741172	0.356130000121172	0.423785755325089	0.412875832604219	0.416250913393204	0.440114491753522	0.26815935477173	0.299895165566363	0.166192439167096	0.189790380755331	0.223025007895266	0.417798256395322	0.316501681163155	0.301594438110675	0.313359820741194	0.220173072620109	0.226609387165383	0.210568562294921	0.337769570592928	0.372508743298073	0.837939603792003	0.785904705608153	0.783770330566307	0.82142024614324	0.781479664953478	0.87583316580587	0.746424225397559	0.728813148592117	0.636526441808717	0.700425294660207	0.695319636331594	0.702762407088024	0.681827374401911	0.73179556645352	0.644906244477305	0.403903298482085	0.397549756570707	0.346270698217528	0.405482153779028	0.367605138985738	0.639145770472976	0.633603917020068	0.571004234413903	0.483991310477482
Herpes_Male1999	0.207666680284955	0.146549098499896	0.211340464699942	0.192360761436804	0.144245743698027	0.203903687595918	0.203563216680627	0.244003424079559	0.245695481381829	0.232757389906865	0.291719766147505	0.315498032991439	0.377003344301927	0.251434572872852	0.253869471814696	0.284802353434621	0.460662831796955	0.351003519194785	0.346625359030607	0.358629076609881	0.190578473629301	0.161727043730417	0.126242692194526	0.301361063985211	0.314382182348122	0.740280781274307	0.673577067000022	0.667089766723072	0.719897641483925	0.694600985597026	0.769654142670002	0.864836448589611	0.859802966331803	0.782212220007398	0.765248017311078	0.82246334065582	0.760935170711495	0.670166573679514	0.682428552345232	0.669335261549436	0.388706453444793	0.402528655210631	0.383245909333448	0.449147168826944	0.456856730371377	0.524762803463583	0.481478081024721	0.430918410896393	0.339541989359887
Herpes_Male2000	0.223198442002181	0.121359416079069	0.167414268671171	0.167716009599404	0.149774925786525	0.17604323137202	0.171942211106521	0.184587477340366	0.192788944201098	0.175301513652408	0.242335347268815	0.288395441406399	0.35097941696542	0.251571836712984	0.226120661614884	0.242045025667525	0.423326464827924	0.330828709044678	0.316347619768297	0.325452331744556	0.142156971607564	0.117829543967547	0.0841205500283228	0.258526264810492	0.294253982184624	0.697908602869471	0.648856461881205	0.610664888626541	0.674802906500724	0.65774646151205	0.74194463909739	0.840786570421156	0.883457128919106	0.822228464524925	0.784609870988958	0.809642288541911	0.762269798170217	0.672143475860091	0.655098616241364	0.653117504259285	0.377589414586355	0.394818205925333	0.391520457594482	0.467241658364584	0.467039167069243	0.544863623224508	0.479432419278879	0.430849075533913	0.369335988324947
Herpes_Male2001	0.178277940079056	0.0706202332943883	0.0328543679084119	0.120550841308223	0.0865107797451337	0.256894991269085	0.238841586699676	0.230148701195522	0.242465414523617	0.175050802295234	0.207004778900994	0.202594335778187	0.220628648653479	0.178478586144447	0.140432090541548	0.135643086609065	0.324132361129949	0.262724295565683	0.259414457911324	0.273840952262298	0.113495971026397	0.053940141789796	0.0192595564849765	0.129577161510608	0.182543707668701	0.706996661898532	0.658050510923853	0.639018635110228	0.680411179644293	0.673322071360531	0.694443006391702	0.721409979766546	0.760600209201701	0.874286532755623	0.800091047421687	0.789561820369387	0.743319488705394	0.61621014687269	0.598588328442156	0.59896588296466	0.358564458820464	0.340881077729954	0.331744144496045	0.410897672625195	0.457423264763654	0.461778409406925	0.461404947177038	0.461123146866939	0.378143084602657
Herpes_Male2002	0.111936463586171	0.0199076269024708	0.0687620086936906	0.0876209425270618	0.0586102640869876	0.266871593145016	0.288461408215003	0.286615045980162	0.320538027779465	0.266344333231167	0.326333926497711	0.393322395001186	0.429852080697432	0.360394060465519	0.342775408269373	0.316666037766913	0.51160922266612	0.437677946196895	0.432329999767283	0.461657174417838	0.230050853741571	0.173321939109619	0.130058971064992	0.329212168197512	0.374974819349547	0.640258612151713	0.622796149531261	0.578438569249607	0.676127008766601	0.675161988091705	0.745047185348513	0.808295924480319	0.847530907856432	0.838073089166237	0.878306060086077	0.833294692468034	0.79541667227215	0.727172739972453	0.738813588018177	0.730790483218994	0.38061982194421	0.337252952626447	0.3210000631561	0.415126333279127	0.434039650046053	0.538212318093667	0.498448933900972	0.444780763396626	0.421122124039077
Herpes_Male2003	0.198023020559283	0.15571697665644	0.195657492296822	0.179779672731582	0.145860911374655	0.286237292354979	0.237326184646468	0.245160710217807	0.26574204435809	0.242951135607235	0.261316804291319	0.243113424527755	0.299749027793617	0.211483757938759	0.224579947460034	0.302915406797326	0.457373186697504	0.340691082452263	0.373463047227217	0.427879542639626	0.255684660471604	0.191501791056202	0.143299696255153	0.290391267965791	0.317052826008885	0.63434211982235	0.547620887587501	0.61618920564028	0.636477363241269	0.578404188371486	0.611869864748377	0.699609377009881	0.703492930164399	0.672077327578371	0.62530665825239	0.82035890406807	0.763303851788223	0.668797452964008	0.690132075202516	0.661342657858667	0.463173861135751	0.456392088069819	0.414041072845862	0.500609655276011	0.537964745366296	0.512183526067498	0.479940161450289	0.445005402766753	0.261480222727664
Herpes_Male2004	0.0966176291908341	0.0570569060944318	0.128169692112332	0.0662252286921191	0.0784148194729096	0.375041346544009	0.300571907114342	0.311345928921029	0.302938472923852	0.335577706213072	0.305062641234282	0.258921748545782	0.253203477118784	0.175082384491646	0.173620835855022	0.206780013175423	0.4020775588978	0.31142615688223	0.283348975304297	0.324515978795303	0.230011987010962	0.180924613525381	0.166992376508245	0.256633244386774	0.277044847675453	0.639071378440476	0.561518833568161	0.584003937691263	0.613224339672106	0.552433404933157	0.617632562856218	0.599435949415633	0.591609747321619	0.553574004800807	0.560858465830443	0.703343831754939	0.750740431217139	0.705754272484039	0.700797042314773	0.607162559566292	0.428372555109479	0.405507313851775	0.424785023111756	0.535177208330159	0.545217169152825	0.657680710084224	0.571952293342809	0.498192666463462	0.317246302913874
Herpes_Male2005	0.00209188015654971	0.0257760905683011	0.0887284290818028	0.0401785402358684	0.0789695469597186	0.311028077651695	0.226901286695976	0.240718619244915	0.244545641082469	0.285658851328917	0.278321618775255	0.235990675529176	0.263071207350345	0.172215727900172	0.197236747061722	0.177618016242416	0.374912526252596	0.291001213551903	0.258183473135621	0.272626937703503	0.1560449944743	0.127714042601377	0.122968922441571	0.218596585682062	0.241036496592333	0.518121152787149	0.479025873962441	0.473484635642169	0.551573655590672	0.535079921376361	0.617787405963133	0.532101055403779	0.532115688717492	0.426669984523229	0.493462552075904	0.575054257090481	0.663050368881597	0.735924917907584	0.718310895543509	0.603271289713315	0.312234712988895	0.291969139490585	0.296822770128648	0.397034363370573	0.38660349977364	0.711172951504101	0.577614526125391	0.477087312238397	0.353336461780444
Herpes_Male2006	-0.00924039650717721	-0.000368325866778013	0.0509219509395097	0.0722338113615394	0.072410800137507	0.275494507701915	0.202570790625555	0.225069971331849	0.248668396166965	0.274978550308017	0.267921415453032	0.187806823030122	0.208849708027444	0.134727120867001	0.183673319797991	0.169373492158919	0.342180126860403	0.250738962627029	0.283844103101032	0.31368899559547	0.250687285602216	0.219936939472758	0.212990356781692	0.254099453079174	0.277103502842377	0.537235316178265	0.486181317843912	0.500966366492268	0.591759158415672	0.55838090084317	0.639666063207735	0.47560314890063	0.494644530387118	0.434297059987092	0.474554326094508	0.549280994689803	0.627398787435463	0.679975756526914	0.754748012351587	0.620926181056774	0.411238385307958	0.375184951801224	0.342484649258691	0.443021917458326	0.443819586699766	0.723813477573586	0.646036443611662	0.541577371824096	0.429484062822059
Herpes_Male2007	0.0615790735946459	-0.0371510341196573	0.0162360655106145	0.01363511753505	0.0663344731030939	0.274066842759817	0.21458051186465	0.240159101413706	0.24998578053346	0.26359007332752	0.247448759984645	0.225522567928025	0.198861566739816	0.14102158248759	0.104352605506804	0.114186893534833	0.305866877424161	0.23147582426673	0.258736604590167	0.326293514859062	0.242839984155235	0.224191261249939	0.202623043205613	0.257425859301151	0.297488834913628	0.534558435700825	0.480721509397394	0.49873224878168	0.567480705016674	0.543659854599209	0.599722593361021	0.508633623609953	0.529448260673408	0.478845178711583	0.470359855040626	0.553479080307951	0.615408750484304	0.642676615896381	0.680530792636916	0.685446933723401	0.48284740236393	0.432034493707725	0.420723522474647	0.564570983372837	0.606278594596242	0.651420973527161	0.556066115551834	0.44876895336868	0.338211656719812
Herpes_Male2008	0.11467505819014	-0.0488931745348719	0.085225884280452	0.0793218763318926	-0.0498016594191069	0.0271028020307705	-0.0105959022514303	0.055017003487981	-0.00647601655347009	0.0807332109930649	-0.00682872813672898	0.0524093130444019	0.0689215092459133	-0.0155461261624626	-0.01112463599066	0.0743684297814431	0.166611460688539	0.109872149659127	0.132746100168357	0.287107688769854	0.661153823216332	0.669816287998513	0.699458704408459	0.492166463736388	0.434781482829439	0.309639069650129	0.243838773025935	0.257502451341242	0.247290572101274	0.181802112732785	0.246868481221835	0.116967369689647	0.149101843526639	0.135167313695265	0.0668697507848022	0.190892063390618	0.223831121461474	0.146500225182054	0.228323152518772	0.228445877144249	0.759367114965683	0.801935804285733	0.779161537094332	0.738854434585711	0.713517065001454	0.300920478732788	0.235273371757611	0.227982251749345	0.135681894120608
Herpes_Male2009	0.134942861975986	-0.0163096325272105	0.127461516431973	0.1174488217686	-0.0229994015061631	-0.0806361571402561	-0.124393516728126	-0.059828254989564	-0.110871778777283	-0.0238806252185587	-0.102989980426929	-0.00635618170137894	0.0605658638536835	-0.0397981909036757	-0.0321612735180942	0.0932512034865299	0.160239763196306	0.0957026724916255	0.12840315337317	0.279449018053432	0.647974605095299	0.663556613231014	0.689005511896732	0.49695339292454	0.427102978962191	0.298248156890008	0.223110429534112	0.262349687207843	0.229476216095413	0.159959736598489	0.216056909758675	0.136738558918584	0.169893658273547	0.135637289908236	0.0489705849433771	0.201122154647973	0.220041296439631	0.122439278652692	0.205005707943597	0.214606246200595	0.764834861512753	0.841133970312967	0.820020517735071	0.75590784120146	0.736296521501656	0.242189782550856	0.161006261683726	0.15954470497298	0.0587683531918916
Herpes_Male2010	0.204711421459188	-0.0262344055733701	0.141538578084647	0.096431734266842	-0.0176964619847397	-0.0240268248595278	-0.072525380111214	-0.0146664958519539	-0.0500669989586747	0.0386046589157201	-0.037564365683468	0.0506090098751095	0.0961847292745212	0.0137400793721888	-0.00371237954704569	0.0896998686959134	0.18071139312208	0.129198666116396	0.169201339279307	0.304239420429711	0.627468192877198	0.629746338832746	0.666120142642913	0.496647165680975	0.431329962157089	0.347903759379032	0.276121010806548	0.284428814652829	0.287037179084819	0.211239158598476	0.277404166570469	0.215156794469106	0.248321719001141	0.204527884481966	0.123902554891591	0.254302892853626	0.276136247917683	0.166957234312435	0.259115427124329	0.251905841502957	0.730553666524881	0.793830343770934	0.834313929290687	0.787572456566625	0.747716479522224	0.373994301507234	0.276581145907334	0.245908286284258	0.168558770114235
Herpes_Male2011	0.187759263521485	-0.0277293454493488	0.119524252243753	0.0620647319220478	0.00929660671057774	0.0264721307139149	-0.0249622766222562	0.0160464923739724	0.0174460666343825	0.0909157446880483	0.0432645840307428	0.110194845086752	0.156402115466605	0.0824684027952866	0.055402975909912	0.142373732307238	0.255747125766127	0.196629226637469	0.238731589556602	0.345373989688758	0.557589507801681	0.563667220033211	0.584998216323868	0.503379707376415	0.461087942923929	0.428211720710663	0.356983142345896	0.334381916428367	0.382670795878357	0.307959130180991	0.384386426576991	0.330516250879599	0.38531642965624	0.308828942350667	0.249597441093218	0.350731636860563	0.40324821119299	0.331642457127562	0.400455934461784	0.400397413303221	0.698487297393687	0.743973983607329	0.794336591602154	0.823037181521466	0.787638941137959	0.524760148672502	0.3696645421282	0.276976273291979	0.239706479294563
Herpes_Male2012	0.117495165000061	-0.00323885558640482	0.0732495134211336	0.0681655744795271	0.0106060703422491	0.00482353761212224	-0.0530110520387899	0.00367394304595654	0.0118581009286887	0.0500610632165865	0.00232118608549011	0.0746581840580252	0.0867594346489045	0.0120156792370798	-0.0126819335889171	0.098877071218196	0.231824993973775	0.166069804813741	0.196584186043831	0.31084420608568	0.463414790935135	0.471076113642505	0.486706513061435	0.456552122422179	0.447371523728775	0.459532836246158	0.37154151314849	0.409496264245298	0.418010327127703	0.321099856887566	0.345925327311426	0.368722892523935	0.392191381419644	0.356482014544297	0.284531750880699	0.431047861423409	0.476561685070673	0.381770047556847	0.415106225718285	0.436871330468034	0.704861450657581	0.738433694854466	0.764740998907549	0.797509239870844	0.858603396321202	0.448659917537599	0.342492335884408	0.306322635439357	0.19887304763048
Condyloma_Male1993	0.141530591346571	0.103864614126234	0.13432628965675	0.141773929695059	0.186348517154909	0.273251737985853	0.258866667951928	0.278656173796203	0.34062353695027	0.35880382785946	0.391291087165179	0.248512770870391	0.267934390351148	0.181061082089511	0.19003827053332	0.131423245668255	0.302161030201456	0.253382521358663	0.281181280046521	0.27265785692054	0.161128657190641	0.144091703187815	0.153784655542157	0.247274665657166	0.23579692217281	0.509370508311421	0.486872421578084	0.434926820327963	0.547049707351761	0.53538884722409	0.660377815650513	0.509686407983833	0.539006354816487	0.40295916469901	0.462610230743308	0.432442487580059	0.498842857564393	0.542180418181706	0.610621002603861	0.509955450318063	0.243674726516889	0.226638600453384	0.276367625158992	0.327330727486851	0.249606552598851	0.9662409997161	0.831934682313936	0.613498466651235	0.586746910737951
Condyloma_Male1994	0.0985077041699803	0.139560742774358	0.11486520679046	0.164660897525389	0.124580723400606	0.241625709122603	0.278717605656179	0.341980999106979	0.376447752052799	0.35801170665508	0.401559978174473	0.255979510598625	0.231832300371533	0.154697818461499	0.209419153005555	0.128866563796924	0.2531287402391	0.202619527819187	0.278786546815953	0.25053116300284	0.114305412846091	0.100769581835119	0.102241438792901	0.200699515993552	0.196927697071967	0.486501411471028	0.488564969479862	0.517829952188712	0.59337202650461	0.543498400032422	0.639178582073386	0.464985167167384	0.462175293162209	0.378258891735549	0.446946923192507	0.411081844444524	0.434293570604295	0.441360517499421	0.57343737394053	0.474960267779799	0.225745018652632	0.196277865499993	0.201332866987204	0.212998349042137	0.169194464916228	0.850850484353071	0.947750799885301	0.840920308202616	0.758577838126882
Condyloma_Male1995	-0.0165140036890799	-0.00589114004559725	-0.0069219415369645	-0.00133013103140486	-0.0632182855530229	0.178572630581624	0.201160133268005	0.310819031830241	0.309140183025495	0.273101711272393	0.321756087908838	0.171050761463545	0.150193983950166	0.065144571230046	0.095395272551781	0.0637209695243871	0.208453732760629	0.149983470017684	0.184373671892169	0.182834508507267	0.0780353872682989	0.0648107534706921	0.0725400737581449	0.160675432979431	0.17170215456384	0.536136353296434	0.464013018621628	0.531231618168057	0.597379487669816	0.51235123123652	0.638884292391054	0.521685052630346	0.477645757804476	0.398603198354525	0.449432808251133	0.462387669856671	0.447022337789947	0.454942209476216	0.560162133864116	0.465986441393491	0.261140934383015	0.251509897384802	0.240843163401946	0.244095959450118	0.231881754377408	0.70238570334654	0.837317578607783	0.891435476427371	0.669120677115268
Condyloma_Male1996	0.0263410759120393	0.00340803282690796	-0.0065501517398584	0.0252576073288863	-0.0333647759581285	0.201361565225429	0.262328854667795	0.337397533199256	0.355661633622805	0.349886606640114	0.390789232205963	0.2878642086933	0.264913591140414	0.177180924486866	0.2588806457759	0.127057487146596	0.227110954316785	0.159205687108565	0.22498041092433	0.193582241845087	0.11455513104007	0.127386087054357	0.146075441747288	0.217061959640572	0.240261556296774	0.466277903895214	0.502284337745747	0.505297589785783	0.60078676148461	0.55843376815298	0.658950672831979	0.439947584096986	0.460636985682823	0.374578345483476	0.45774354932945	0.352705680261734	0.351519781488821	0.351171141045933	0.484191591718654	0.396678873328072	0.176121617170175	0.194816652339388	0.22485528040137	0.203026338073993	0.152105657953775	0.722530210313752	0.840362289116678	0.847830556658964	0.898073984614853
Condyloma_Male1997	-0.00544331881399987	0.0067546254291432	-0.0415543590779633	0.000371347061090511	-0.0937159153814233	0.158450586350452	0.194449931381418	0.289214665982821	0.286248392412119	0.268956561104115	0.332529461188424	0.221470814653993	0.202185836272425	0.136848329604492	0.222951892956038	0.0695845524773434	0.173172594671821	0.138577229633174	0.141999257499867	0.0959940040730655	0.0157953358132136	0.0157672878290906	0.0388282842152047	0.0957369349415612	0.0798799827142452	0.285922026687807	0.288768891223939	0.320613814904622	0.42672476089408	0.406075772974118	0.516806147098024	0.330164780312106	0.333515728716167	0.285101057744248	0.358754423451298	0.266848201716085	0.266088363572828	0.315806709802908	0.392646932624659	0.295485033570342	0.0653896513886693	0.0792456290985478	0.105997563035109	0.0662775258604293	0.0261253875333832	0.649862845511501	0.786358549815022	0.899346207346514	0.850690539573824
Condyloma_Male1998	-0.0253717983314776	0.0513641233046559	0.000466596819868225	0.0547579184055444	-0.0052927948369139	0.387676032895186	0.396934050503854	0.466123273826797	0.46850235960739	0.451555543122622	0.524694832872245	0.41992337402431	0.417434063985344	0.331709076885451	0.381935123497304	0.253037991512385	0.421438305854135	0.376118547991848	0.32366162426895	0.288263225416303	0.118895796255403	0.116720557256397	0.128309344082403	0.252728777093595	0.260953737955461	0.482471424039953	0.493720682295397	0.496831817210844	0.583376913765968	0.570595538028571	0.685094884467948	0.507754030088001	0.513306119579378	0.42017300150843	0.516791781447603	0.443198377570995	0.481546584366724	0.536133375952774	0.56467871446965	0.499799183865645	0.17603376962625	0.16848131628688	0.203675116001032	0.210275302298401	0.154005739045726	0.787357036539828	0.81433312226527	0.818392065377166	0.76139853991218
Condyloma_Male1999	0.078604041251104	0.0570695822699126	0.0918698739109876	-0.0305336514351061	-0.0307931862539406	0.336017819878325	0.344048615503396	0.352347611021971	0.375249184003564	0.350253552411974	0.427181989810884	0.530015046989959	0.501969217073479	0.408963267929671	0.377153464845004	0.336680891516345	0.533231263635813	0.463429630302472	0.430276279569809	0.40799247058275	0.192156193275348	0.176041689596704	0.15841836681097	0.333653962652246	0.309264275698817	0.506990687814336	0.504053643809845	0.443286702095267	0.567746732363168	0.527351676013987	0.618661249562009	0.668496785369831	0.666282658732085	0.555085957902354	0.61385710974773	0.623011785130386	0.612088900454502	0.608967345928257	0.610751314745356	0.636501787412851	0.309201516657481	0.283692700873591	0.342902799223263	0.428227846454221	0.395843959931262	0.677133155080458	0.637072890701571	0.565005692520431	0.509831159879625
Condyloma_Male2000	0.0386949532484601	0.0151037195122567	0.0779866627768566	-0.030964906344707	-0.0065673574939761	0.225866797063685	0.219165726615495	0.23024531153911	0.26048527478067	0.229893144345172	0.294385162730397	0.418866981897978	0.452561995728056	0.348755408151414	0.328613597224952	0.284169133030931	0.449100748358922	0.373609675117899	0.376296338662528	0.352670071444582	0.158282633114372	0.124367757728032	0.099607656703511	0.269625771526303	0.260681355860791	0.498658155604881	0.485239272549265	0.423657763258643	0.548984183870651	0.527509308775055	0.652439178045929	0.688682581737675	0.701954165019422	0.555531936968902	0.599438113380741	0.602997821424917	0.612516382595224	0.614787614626436	0.647164720116841	0.640245583689895	0.300221001296141	0.291784556471214	0.336718981270374	0.447016184536235	0.435178085214302	0.688394948744118	0.627428122235615	0.545747230218585	0.503615127546996
Condyloma_Male2001	0.0718110499525154	-0.049842485764721	-0.00172913467856094	-0.0838159298845393	-0.0781099236017606	0.19646896916662	0.184234929698594	0.190088216261064	0.214937130114806	0.16406379282954	0.221335113711259	0.390105556098611	0.446330660558393	0.404079808211068	0.348904831377623	0.337525098701714	0.48934865305942	0.443297029794853	0.44530563021926	0.46930529787894	0.281681501594184	0.218661471517455	0.185619583591474	0.34826637985141	0.316924344935667	0.375777571090503	0.309847214395124	0.264163797955455	0.396578243928522	0.374745520608827	0.50230136054703	0.603103483995853	0.612683445927162	0.520075423574361	0.549776048920551	0.579825108647945	0.56548491633184	0.568484724775664	0.627896094601485	0.66963689698966	0.381056829937378	0.324838900641237	0.357531148372179	0.467237377534882	0.485356866541663	0.524698886697362	0.459035225155283	0.424863436857519	0.335557736233414
Condyloma_Male2002	0.0228748213758588	-0.00787308317704526	0.0401558818502635	-0.027302528965712	-0.0934238367775342	0.264216441295573	0.252394419603994	0.237010210192919	0.281207272149206	0.249760312661343	0.327175158898468	0.458674871310779	0.526754373993522	0.455686449926394	0.461847710222875	0.417666169201792	0.579201823746073	0.518492845580533	0.493430855800318	0.521513583876147	0.312655386378186	0.273092962541264	0.239899801999781	0.370544423211742	0.375340222856712	0.470370841168546	0.451402093309054	0.393104363969264	0.537380270501509	0.530204430617651	0.640123666991385	0.688313262984507	0.69243598270544	0.615610025742625	0.688210961514	0.692787549696039	0.688196392125824	0.706300283884883	0.725066651779542	0.71761361526691	0.371450063769588	0.335062040386809	0.35545569958606	0.403301851609241	0.378416392346694	0.631865861931727	0.540186131695394	0.477903525098471	0.394971928357546
Condyloma_Male2003	-0.0180127505346603	-0.0719364762953822	-0.00492721239281554	-0.106725679307925	-0.148574091225578	0.289166961252237	0.214955576494731	0.217753996984351	0.23772965704879	0.245424882100083	0.26520676037519	0.361911912077165	0.360378223124415	0.301926459419328	0.317246541915807	0.318283269558576	0.429814258793558	0.358585736829749	0.343823599728855	0.386384490045841	0.185177525349697	0.14785259448002	0.121529825937833	0.204322990964448	0.209789990976912	0.341564454250755	0.27958753528099	0.313746520129992	0.375370836755157	0.326919586870155	0.398117340680712	0.48489983318142	0.452186405972572	0.399873560219909	0.407071826473856	0.569500028706987	0.562806394381573	0.570147066388396	0.572471955020407	0.60401788187686	0.328071287841894	0.31162810058248	0.336773068197418	0.392422836663337	0.393630788802909	0.530127339827705	0.470265645595449	0.468606172154057	0.278328316964852
Condyloma_Male2004	-0.0272704558589115	-0.0241386144005006	0.0276008117090822	-0.0664364027725074	-0.0623520100135935	0.340694074572981	0.250358721569321	0.238589104901425	0.236282098817434	0.278234124673105	0.278890943063413	0.311001634641911	0.307143995853725	0.272724695082577	0.266108687900744	0.234693753028743	0.383652231851546	0.327190172338977	0.272717478876685	0.319642634818417	0.144394257709608	0.108632144473931	0.099686300835138	0.168547482379112	0.150565517046417	0.316047652261458	0.264120429261322	0.277404788605368	0.321549850808915	0.286279630250426	0.359609316142628	0.375197092019498	0.346403004066707	0.297598137495172	0.325225912865171	0.470559193919862	0.527093119223662	0.562141891094222	0.554260212311293	0.547773698699917	0.285555839382803	0.23992583845233	0.30170215756732	0.359593719146426	0.351306657124578	0.603399227783148	0.501532616072728	0.435502588567182	0.251638498150105
Condyloma_Male2005	-0.0628945073293351	-0.0517830111850778	0.00743045240479897	-0.115892625216279	-0.125731754720965	0.344105453368718	0.274867716302407	0.284015421421845	0.271999320413025	0.310789936352377	0.282507963039508	0.294866505861405	0.274318053124303	0.236496233234134	0.243421728865978	0.207152698825581	0.392021030463998	0.333237501508017	0.23811861324112	0.268326087038094	0.139328410066794	0.110391529862209	0.108830669291074	0.154475110127809	0.138954183471471	0.374634169657208	0.322300912717201	0.338231155330421	0.382592886789487	0.351642534939303	0.412538083192378	0.384786213013202	0.357886313211107	0.343667995661462	0.388459154323696	0.501669770675264	0.563926189808755	0.57762762875465	0.530405515650196	0.51066356257087	0.293048490588028	0.255803755237368	0.313415893248294	0.387328287704984	0.41493523786555	0.586798246157351	0.511644901139015	0.504279241412084	0.305180585334576
Condyloma_Male2006	0.00434415466408123	0.0175912126095914	0.0311693964048092	-0.0335349432133085	-0.0687060940105632	0.272327704588698	0.18955708437286	0.196717603545639	0.233101070393272	0.26091502731214	0.249151514475089	0.210181518298901	0.193022440239729	0.16405655725804	0.19754690062309	0.191928434430365	0.348350880949529	0.282337068529581	0.267967879250257	0.30101018186465	0.163037650271911	0.149095661274512	0.155463598103466	0.235267200877485	0.237981493495924	0.408660608431652	0.333930911755682	0.371549660867122	0.433371948992434	0.351346913121961	0.386814080114312	0.374689712740168	0.351239988691661	0.32228982088101	0.35435181148666	0.484156765813357	0.538944600696821	0.551211991390004	0.541995207097723	0.499645535544125	0.325545448117716	0.311988491639037	0.379201682950006	0.4217729223769	0.430684084738544	0.657292324149787	0.57243130738023	0.527841714918269	0.356045798069895
Condyloma_Male2007	-0.0979114616222378	-0.0624456173762289	-0.0243999507474135	-0.0693853219071292	-0.0654481828168525	0.290462873935112	0.233241677301784	0.262972146416383	0.265123812765589	0.269044686784415	0.264486099936904	0.218688646505722	0.224314466359858	0.142486692152421	0.165163300728851	0.169877067793785	0.327526070557013	0.236922160649955	0.235572647297658	0.302800602973468	0.170559848788256	0.139318016247562	0.12830555245853	0.229914235113064	0.223968010808105	0.438931767579656	0.380442886797431	0.448804025907035	0.491097806292043	0.426766099207151	0.484911903602418	0.383572497082022	0.383399478644987	0.307730628018558	0.333524473981653	0.467138088510512	0.493034554572459	0.512504317178619	0.554206002289171	0.562768149464206	0.363866897999931	0.336773051833312	0.356235329933147	0.422904747547002	0.443938786741945	0.653885760684772	0.619978851574088	0.594696093989816	0.414331455374099
Condyloma_Male2008	-0.0551419033017272	-0.0933064156268971	-0.0167423496752557	-0.12380877071647	-0.19328448808487	0.236943402166126	0.179161579094154	0.219537825717344	0.216850706271774	0.235552003692787	0.223176608287522	0.225884219522422	0.216464835215422	0.111927933157219	0.122037554065854	0.148295424679176	0.291935490904574	0.186395694450455	0.207504713170733	0.326708299416026	0.357310032349243	0.327914923602543	0.344244283918439	0.345910902310775	0.305348150411469	0.360574310092646	0.300267673355106	0.342423244227747	0.390711418076279	0.302715452790225	0.393381364657722	0.344355707562556	0.334028122824773	0.259954933878209	0.248564168951708	0.416834554947375	0.413327005493618	0.399654269021265	0.481148962381697	0.49958649386301	0.538820828048669	0.542264965412019	0.566243990658537	0.598457479220631	0.600777570293639	0.589153346142288	0.569978270242938	0.596316886612562	0.451332776145074
Condyloma_Male2009	0.0891437659219215	0.0233335177712796	0.098925846324314	-0.000606196440469416	-0.0616649050430365	0.151196772812018	0.0791476565881762	0.114921152080223	0.0888554122126368	0.15629905930307	0.10972111599942	0.0958349839301326	0.100191519785741	0.0137600739657534	0.0367700144154469	0.0949208711306248	0.218416669061478	0.122284554414428	0.14341745187671	0.258430466566306	0.379948109478909	0.380183613463072	0.397302616761439	0.354203651668868	0.329364463350037	0.426138411077998	0.353785072449462	0.398861912772345	0.418727841688292	0.320074686108083	0.362818959542503	0.307511467487711	0.271809509950346	0.185317690805848	0.166296484365794	0.35534837001283	0.38175652008667	0.338855901359454	0.371887759374706	0.376798660123301	0.531347557959561	0.560858438495705	0.606413519773359	0.600903830447856	0.595034730977435	0.519859332642499	0.432989325254536	0.374012797257612	0.221019756913636
Condyloma_Male2010	0.0740285231394949	-0.032227817529725	0.052542878098963	-0.0248132188173134	-0.115114108937871	0.169058343781519	0.105445716633246	0.156269616258172	0.158628587443109	0.2241116131595	0.183284397464978	0.137724510445869	0.153317109624217	0.06041388040084	0.0725778910051294	0.0987902008434058	0.240849858452726	0.165343617022128	0.188450175722671	0.298052859217632	0.444121090245974	0.457524679980721	0.50600553337821	0.421794305546672	0.392986378007925	0.430641469585203	0.366514158177991	0.403126293940005	0.438185599854368	0.350079521258392	0.412537163327378	0.300861955409479	0.294221933795648	0.239076713866943	0.221213510960984	0.357199077447949	0.397483793683569	0.367646699817302	0.432997851214295	0.403588698513518	0.592839614799596	0.628473369370876	0.686591950722384	0.654987207338155	0.631713558388005	0.619833842350786	0.5480599364082	0.520661725673859	0.403804647802458
Condyloma_Male2011	0.0288117296109851	-0.0388915438180228	0.0661077977000131	-0.0624305009102778	-0.0914944498594871	0.187596973369367	0.119212835173399	0.146578193108293	0.163980196878694	0.231958814200834	0.204676837640799	0.17817690921394	0.186662905551796	0.113137787697341	0.116433361230905	0.153638895851232	0.284780475888153	0.209552761443936	0.221368933979148	0.303057410052378	0.306154015766281	0.316777423662039	0.337187855359949	0.339214162643255	0.337560438313525	0.407851830291201	0.337373461040564	0.375721115245567	0.417180620621202	0.321441708869199	0.382917048697476	0.329354398794596	0.337719865795032	0.278229964013951	0.267996379209367	0.415448909200909	0.457449479143616	0.459671687434393	0.484201522314077	0.469680054564838	0.470728655464945	0.50502098688106	0.561165965456855	0.591382737431248	0.576190805279589	0.616949135181136	0.511008870142815	0.468238763871124	0.34072955722299
Condyloma_Male2012	0.00352966877979788	-0.0647287610849012	0.0151320390595429	-0.0971377595453103	-0.174588538743497	0.145611737037388	0.067665394272331	0.0946837755881538	0.0920514893041263	0.148668277143531	0.120488170938954	0.20408173862694	0.204347463970286	0.105389049847106	0.124157895351079	0.160947556246705	0.275811207595774	0.182582041336939	0.169134239059482	0.288573831502801	0.325058258198309	0.330784608726823	0.360567415158613	0.360890595475734	0.336445555465605	0.329938370681688	0.272866820668635	0.316880528346968	0.349108134526321	0.259778175459435	0.307291971184987	0.345180529474148	0.325486359584614	0.247370246898026	0.241283958751784	0.415573175501611	0.434650883867772	0.403746152206083	0.424275204392157	0.418813548116679	0.47513911640471	0.513303878435497	0.598438867826223	0.574553782446233	0.566641224624236	0.510713474240231	0.425723820454475	0.450157444830173	0.313934745032022
Gonorrhea_Male1993	0.214091117781684	0.11496156735461	0.204776260408392	0.177872950605828	0.0866024365808038	0.43999295858897	0.495806418428478	0.588210936937512	0.56599825913188	0.590105482742699	0.578108686114877	0.422387616106344	0.36886030127319	0.294016591173383	0.292426199928448	0.269879607654221	0.427077538882253	0.412412794840687	0.413557196355303	0.425972470906386	0.409890416570867	0.408642954334272	0.427955869069286	0.500416615514869	0.514617459400378	0.577637604658159	0.537959876741403	0.553269079332555	0.552663197753292	0.496018403409295	0.578528184756907	0.464347936509624	0.476415405884611	0.410917093079869	0.485614516108297	0.443668621673962	0.472255753052376	0.412662276054472	0.505683730206158	0.454064826483804	0.443346330896135	0.422814792977674	0.457063093358875	0.49824475084635	0.423826487193584	0.652276635393587	0.691600392911778	0.625848508675623	0.579965819810312
Gonorrhea_Male1994	0.257524566524565	0.052575542022153	0.14395609161574	0.129984400144753	0.0511806262529297	0.366398189817474	0.441166780166171	0.531887123731845	0.498576238061654	0.5347507011861	0.532150656643216	0.410452374742334	0.37906327440847	0.307626090332443	0.312022469984967	0.242997656400244	0.366503505110614	0.325491758523043	0.317597267765664	0.364354260795444	0.44175982914943	0.465527276246933	0.509910765230983	0.498836776626951	0.505943607172859	0.471370765011963	0.444550993956288	0.420743931170147	0.429284807223537	0.401512602914466	0.508897408736181	0.4047000014504	0.43766548689988	0.369058973975833	0.427237973862418	0.347996451291651	0.35001280752591	0.294608182287186	0.373361861916664	0.344113699463645	0.44689247604023	0.451672793188589	0.471281513026819	0.46930854354129	0.358865177780758	0.546405865786098	0.578507859280217	0.576204765729415	0.586368737255937
Gonorrhea_Male1995	0.159476333308324	0.0612256143165537	0.112333562197096	0.080165276043282	0.00218816547496463	0.437888400922735	0.537666612150555	0.629089745296502	0.613298556005911	0.622781848592583	0.648495136707049	0.498370369827328	0.428072911551595	0.359321700098435	0.39197454364225	0.301086205900702	0.444803640982915	0.404360049792474	0.377544644546789	0.378351130973012	0.268251136830183	0.297266721023382	0.315884421864256	0.416381364961653	0.450364460238313	0.472356781857171	0.459125295361153	0.459099455472452	0.476588425218861	0.432392247345136	0.51508226939065	0.434930392312547	0.449098923304707	0.383480671949683	0.476608857959949	0.418383459360352	0.391838176657792	0.35567097008925	0.415801143065503	0.428814844829912	0.295357612352739	0.27128941174421	0.281521718457399	0.304964052499838	0.241911895726608	0.57157458485664	0.661930113917288	0.685421708621818	0.65419805789553
Gonorrhea_Male1996	0.224385437851641	0.0991656088552427	0.15276882422442	0.0951762494781577	0.0303858913228853	0.49891214963411	0.579159198768367	0.649327462908557	0.66022461290289	0.675719429244613	0.708486169511544	0.547329030817075	0.44695651744534	0.38897973446505	0.410768342665684	0.332102400237962	0.475546954135673	0.426617257543355	0.40063791731209	0.377590014625759	0.248948726599535	0.29542288548574	0.314332540170285	0.427135474208413	0.455523264319557	0.475222482382934	0.4432909877582	0.424355281373781	0.460118775716763	0.419647796169741	0.510249435447095	0.485573130653794	0.483809417081966	0.402804817861017	0.492371477231954	0.434840984701203	0.424510755000312	0.40126166967275	0.447882398265205	0.450312905551046	0.290681931770027	0.259503863678558	0.275683604067596	0.333372171063685	0.253837654876073	0.577172854989436	0.615285048341382	0.577104321952924	0.588423045095312
Gonorrhea_Male1997	0.233615970768406	0.0898642895578614	0.116194939776984	0.0887357644620869	0.004108626093637	0.51565605574561	0.602089440714799	0.674408466466429	0.679804054873342	0.712635616333185	0.732362439434474	0.584718656486966	0.44710064087477	0.376299644509019	0.418503267791533	0.31891687407655	0.469255518646435	0.427079209172377	0.398232046833147	0.373982706342247	0.251139111274221	0.323930697934306	0.343974263846837	0.440519954175063	0.460377649682455	0.439118562752275	0.423613774531283	0.392579351770604	0.439469164237377	0.386884527770682	0.47204807492132	0.426508223255799	0.416566771552381	0.33993431249703	0.436557825948434	0.404485801076173	0.375239926040282	0.365169990572771	0.407915925408978	0.406348551969014	0.251219036926498	0.232373877086129	0.2582294510556	0.259561019437912	0.159587242729753	0.579248101968134	0.621748101540904	0.611997692923397	0.626046525070834
Gonorrhea_Male1998	0.291172206109725	0.133946703216762	0.205131254720601	0.108629281532047	0.0652102680770922	0.50859916004333	0.581360555309209	0.655578678367375	0.663887659526643	0.703956229147334	0.755994759396324	0.641316455958843	0.52114364799699	0.468414930128181	0.47726690442608	0.357445150879899	0.500373313266897	0.473403240854961	0.430515784822938	0.393087679648551	0.242616835447831	0.310740005585235	0.340115558259171	0.428648195909644	0.47561662387609	0.371392419967233	0.360870031502053	0.332097071032488	0.379734200321164	0.354346178722433	0.411411789332414	0.426210849875306	0.413785190609221	0.305211185442725	0.408594845595904	0.376071486610756	0.349848969834274	0.363828659458856	0.36204670246086	0.386457307364756	0.198886494260252	0.182062009201717	0.211227656646735	0.226729919906481	0.130786908386603	0.519744574980074	0.518168282991252	0.48619433977409	0.502899419404139
Gonorrhea_Male1999	0.342006823882617	0.231313772436016	0.286991198703859	0.15502116433103	0.190351303164917	0.433462098595856	0.512808290847581	0.527535252732092	0.523741326654824	0.569940163772839	0.647906452193062	0.715962634746699	0.589407201016781	0.500129982987709	0.466834600385532	0.434452228193753	0.613667739103327	0.545754922352233	0.482078441417648	0.482586761115761	0.325777106531674	0.390547479289289	0.387061478034741	0.519223005716165	0.541098892211047	0.459273732140813	0.494998688327354	0.372831868934967	0.416524391487303	0.36708711900139	0.435033710735875	0.612217679396654	0.613566833511435	0.442963073794503	0.494504729146622	0.539679210794606	0.492575284071728	0.467612642254658	0.426372162487269	0.488394924149228	0.339460309234998	0.314832055720703	0.314829048261712	0.35601889470113	0.238651654760603	0.429650120331785	0.366804663812651	0.248781125583788	0.300593926526049
Gonorrhea_Male2000	0.304523164155273	0.227560143458071	0.325510936789022	0.182276927971505	0.276483454130444	0.331634169711918	0.381494530728097	0.376262901428816	0.391609532195903	0.420547520833018	0.524738587206287	0.633938253607524	0.605973518825374	0.533282911409871	0.490391974144682	0.445144197032273	0.625465607471366	0.548949951237224	0.497451916744756	0.474595178176314	0.223207451908685	0.246622931906267	0.224889989123045	0.404825772461611	0.41594134937781	0.435623155482652	0.46140191776282	0.368257699944155	0.425262451085811	0.399926373383676	0.487520553576395	0.676810200205171	0.671499038449419	0.480934443459998	0.548377006436702	0.589525576651154	0.54861463391952	0.537276428672513	0.506867484186645	0.549586592201671	0.256793787031723	0.22682797815455	0.233236104549763	0.285407539896272	0.206261574857987	0.493224344274999	0.415901890755195	0.267124230741554	0.250913076613118
Gonorrhea_Male2001	0.259028032167171	0.161352663935666	0.177275505812309	0.0609764983443489	0.184145798776177	0.352758653077363	0.354668541765789	0.313861927029785	0.355844154138626	0.355925470037602	0.455522546804543	0.59261868098897	0.539243812550957	0.532008474318843	0.510797695712749	0.427217347765087	0.60793430484744	0.547600276294321	0.505001689949853	0.509831968528286	0.244787942911687	0.239125955882683	0.227012543234117	0.365088614251222	0.386771865975737	0.274972994357291	0.27471556390956	0.193240800453242	0.264488319115976	0.244772006624189	0.313999706922608	0.544916870792699	0.536983421024596	0.40459930129416	0.471196662036889	0.533135878153557	0.525722083345688	0.558387885184751	0.527815085136037	0.548610616030467	0.242256897573017	0.171703013083853	0.181051583469823	0.24652589728243	0.189523875747461	0.470779926939124	0.375642172054649	0.254278291615421	0.211582782611482
Gonorrhea_Male2002	0.237006586242405	0.187209674891261	0.10005064922134	0.100577655592401	0.169748518723789	0.355441504621039	0.377164644706938	0.319910182058226	0.357677931131205	0.336759885157358	0.393583738942811	0.547110597268483	0.49195078550133	0.485703902396198	0.555834572917105	0.438564198356119	0.533291385350159	0.461311135055749	0.455751694794738	0.429131350030422	0.232269326922646	0.216602140879271	0.200481073616291	0.298436523493999	0.294401836596976	0.215074486067308	0.278715266977245	0.231766283863091	0.271838239967382	0.30712429142282	0.307631705740974	0.381825508666724	0.394410721713803	0.291975112154237	0.391325694620882	0.403843977237121	0.416543491606181	0.415645096083621	0.436037980471085	0.433747417478521	0.156288424611049	0.0829022781797755	0.0803191074702579	0.126633049629496	0.0825726662759743	0.383858146007137	0.355382397312866	0.282610287349458	0.33089348455512
Gonorrhea_Male2003	0.24781018267526	0.182016851770042	0.107237967548223	0.0244292631663778	0.10251810578753	0.291936667817815	0.316221967409457	0.258020418391515	0.313713059253529	0.304861546813022	0.352158298393375	0.543786802878666	0.507883689583609	0.459095418618043	0.510463092800507	0.473984042982453	0.582823864311371	0.497636115607572	0.458242939951225	0.458296492943892	0.273852408016352	0.277520637271087	0.260493954799123	0.360477435983801	0.375128153419634	0.236323427124685	0.31115678645387	0.249451390769467	0.303648079164238	0.354576838096382	0.385092960084334	0.51151495889876	0.540692384552815	0.389993965480854	0.453558181444862	0.49245614059958	0.49113888978225	0.503761668925008	0.472734010918259	0.503007264548101	0.227717240376886	0.2045695709517	0.170928871224195	0.247546550792648	0.213472298652276	0.361219475522544	0.2880544319566	0.238088476944164	0.321752634380779
Gonorrhea_Male2004	0.278657981854846	0.223412411939642	0.136810278252515	0.135272431643353	0.1762100693955	0.420946693942032	0.425906024677226	0.366449127007762	0.40217645350267	0.416296816093155	0.456647275052521	0.584264334968926	0.520711765612403	0.484439943662846	0.539430619648068	0.467410243632132	0.611659326941656	0.530149385569002	0.456474598749859	0.435109219166798	0.257997049557647	0.265471945981063	0.254412758018163	0.349811108924609	0.349854928608329	0.335701607076743	0.401187080931245	0.344005673453825	0.371933860404665	0.42122512888486	0.435737150889569	0.492480631877136	0.521936757288429	0.412227576136587	0.46765940002566	0.506671378557972	0.535579844926378	0.510356451303008	0.493311833178906	0.504565842846258	0.254083182804802	0.201474516023671	0.208791626819595	0.272876668523901	0.228508616191283	0.455859369881506	0.37279579594093	0.284027928921726	0.346820431937358
Gonorrhea_Male2005	0.276472250864597	0.196521276250561	0.202455518607911	0.141780208656989	0.198063041694432	0.363366719303788	0.36330619462584	0.356662075548067	0.370993028533129	0.422697512878688	0.494825761651558	0.594149069718951	0.535723881849487	0.473967553048076	0.522656804393942	0.445562814751302	0.590423123812284	0.507156272470431	0.40836096453952	0.392353486873103	0.282691020742977	0.305405656755488	0.330044445419037	0.38205693088331	0.405204494857933	0.328581978376361	0.357480446555872	0.349650811521383	0.359258608587114	0.379344247083331	0.421266675826998	0.478813568200263	0.487969791441692	0.343144503773791	0.400886318786088	0.419258190825016	0.430804312270074	0.424699225616895	0.394426784954917	0.419210007832053	0.255475724915943	0.264223150387783	0.255573811620957	0.28355630326522	0.229288784035617	0.434613859166892	0.364292051007893	0.316713097723568	0.343851214024695
Gonorrhea_Male2006	0.337343353437688	0.265766469057121	0.243344258005408	0.209102184632512	0.292706045677907	0.244262063151599	0.216115267738703	0.195011729362215	0.254021194500062	0.275000125160971	0.327808458672132	0.411456350271788	0.430316881531031	0.376918410535183	0.428105618217429	0.399573543150003	0.519999338501013	0.406040958250071	0.410465724200711	0.394548826452214	0.196856469187125	0.225103836572495	0.221091439103554	0.324807989447584	0.35352728605781	0.396082522323317	0.408498900004523	0.450855002263881	0.45764732514375	0.477807865498504	0.475423293733923	0.547221729929419	0.555972802222784	0.401773126529539	0.423468788319303	0.518347001181765	0.521417722149592	0.514306040012497	0.515539807040243	0.555363465702199	0.298529242683642	0.305645266356159	0.269386393291501	0.32235794527289	0.320250459274491	0.495210170535524	0.413775370478624	0.296256076988196	0.286839206505829
Gonorrhea_Male2007	0.138986830148083	0.0268101001896907	0.0623216935346324	-0.0586017404259306	0.0253969402960477	0.0904930814405257	0.0847716319016776	0.0874270999218768	0.130209237284324	0.127910115045932	0.213057873818673	0.350460030189766	0.362398013513945	0.290401484130303	0.300415493706623	0.259765622657402	0.410186988643955	0.32151533506469	0.309585979592485	0.394202000848221	0.222567619395519	0.232085101035899	0.238265940866613	0.33993938299631	0.34669288674864	0.254899777012846	0.220522785779937	0.246722942461507	0.265392856249586	0.256235389807651	0.324367254412551	0.493646472850802	0.513176185192294	0.384747690116793	0.384139309028722	0.487851177028971	0.440066727650254	0.454463396584401	0.470767853024511	0.55985418266437	0.359181648254205	0.353105633790987	0.306692714396711	0.338298040997977	0.357017593028262	0.419583955354195	0.368618149795552	0.372130140107525	0.291801916462217
Gonorrhea_Male2008	0.178705860745082	-0.0193125868385505	0.118546487670913	0.0174658736695054	-0.0441082690756174	-0.00245734440874725	-0.028947179831928	-0.00264803315616707	-0.0239950082371059	0.0812329158823327	0.0650123045977954	0.193634321127804	0.238898553742887	0.146596550121593	0.191901943142768	0.181307848135924	0.259859934765444	0.185341697227685	0.183396710676141	0.360961565214213	0.71019738962944	0.745503873857512	0.805428486171887	0.595124067671177	0.540160542681271	0.0947925923114093	0.069717630445158	0.0304433424817561	0.0589401569887368	0.0276481197244149	0.122824882106501	0.0992519262134189	0.135523919613018	0.0458327993702159	0.0313418524410158	0.119514864079056	0.136878348822989	0.140743796303865	0.207896334191871	0.183630061677285	0.634069609475208	0.69274456976101	0.66936376482217	0.572362736248029	0.485771700408719	0.282536796338309	0.160953587392834	0.149148829846611	0.159886805439759
Gonorrhea_Male2009	0.239351881388688	0.00657213200595559	0.157211557513333	0.0798981557187866	-0.00314867262111108	-0.00865887572379138	-0.00980819094447893	0.0231040913222208	-0.0175886748398219	0.102524310228905	0.0669692711649134	0.212095579649422	0.249234409653002	0.15332311256113	0.183174813435924	0.193295952464215	0.266973166192314	0.197897067611584	0.188647771984817	0.336518192572008	0.727515243231198	0.791233158077223	0.843477640623658	0.622574055563585	0.552476736963661	0.137515818996521	0.137822911016867	0.0783424034928733	0.0831148952985753	0.0552369175490557	0.134951262497191	0.0899398044985898	0.127818966477906	0.0377876995919228	0.0311407188946491	0.110636091046763	0.133512962850896	0.0989139840436075	0.160308566138228	0.147809601724947	0.666517648292693	0.731773362896617	0.719844682984943	0.60618384539575	0.509800500274148	0.217585395305843	0.0920557791901424	0.0654964943944185	0.0965813776166854
Gonorrhea_Male2010	0.239836463358138	-0.0279091222798386	0.115355988219952	0.0459743118221914	-0.0111272336552446	-0.053580872526568	-0.0639436557442131	-0.0310322454242861	-0.0642232412040257	0.0519215067940914	0.00716337920110556	0.135539874602328	0.159446453898226	0.0808798045030181	0.0951595699363824	0.097531755669762	0.151951338185235	0.113109899562205	0.0991861275419506	0.251733607291372	0.683397523526771	0.732140022715663	0.811358174654136	0.550527761890906	0.490757341512991	0.036904490273099	0.0357105937233479	-0.0307114369166923	-0.0253809223987234	-0.0259826005262039	0.0536906901206134	0.00434701277956876	0.0477363249513861	-0.0373791483872451	-0.0447405842756078	-0.00293310457523362	0.0405344435487	0.0231652791803232	0.0812914091957436	0.0425478152115219	0.588726654948516	0.651027996633608	0.644629817017648	0.538837737546538	0.44213304514477	0.182132104676575	0.0486816697328137	0.0408951537193568	0.08285162575058
Gonorrhea_Male2011	0.190445790095996	-0.0115934741694335	0.0364098759156021	-0.0261131766628083	0.00432936759401331	0.0231554069224369	0.0107596595165399	0.0446001561682121	0.0969788837351681	0.147707714117922	0.186985986810341	0.278752564348689	0.236498188331988	0.152109371330434	0.151631514764174	0.151309752559553	0.283687528384201	0.21895333019484	0.210356771276392	0.354914562888936	0.48730865854173	0.543058608739511	0.622400117059515	0.558103113192918	0.565031836160147	0.193798290000592	0.189129815046917	0.135118428026564	0.173830596646297	0.148272688910059	0.205508993916788	0.298758179011748	0.326201492989638	0.203265064364089	0.215822167856792	0.284029937643121	0.310314727711509	0.353284700857606	0.369844309998307	0.37313040799723	0.546466831338242	0.560608755024909	0.526544535217987	0.491669233377063	0.446383045735785	0.410777357342276	0.284158061708962	0.292314164443488	0.280420873732602
Gonorrhea_Male2012	0.247564892994039	0.0193274809865665	0.0463681370108498	-0.0844279777758126	0.072747217767903	0.0880015571868417	0.0721737225899678	0.0992191903240843	0.173160715684983	0.199096210723719	0.270242338281858	0.381426230228271	0.28980791938825	0.216771597458599	0.146749649347618	0.143336010854683	0.299073894285599	0.256245667492098	0.222882698895411	0.338796827018849	0.342155167546349	0.379186922385157	0.465502491316721	0.480242182721151	0.53850655815564	0.15345042870447	0.140466559725266	0.0716087641219948	0.129686637805152	0.121746636648432	0.192053617002072	0.419911720150638	0.435214452558568	0.261621453458638	0.281302792960338	0.316376449947119	0.343688583858574	0.439155025633494	0.378840610322136	0.387753304095978	0.381813071669286	0.39647147678753	0.367973981977221	0.411680008425013	0.358006952492474	0.412278820256697	0.257921140317663	0.247400427346121	0.248063756399134
Disposable_income_2015	-0.0859459476812643	-0.162535823399899	-0.282880393942671	-0.26714461046385	-0.0474172197482813	0.335578457295508	0.298619605518282	0.282909194466891	0.309182776957238	0.251166734105705	0.174465757836501	-0.0308607765262556	-0.0984901188972455	-0.109354996892145	-0.213625355668513	-0.199846816088788	-0.0694154064394983	-0.0306058888495773	-0.0736660438109175	-0.10419556565283	-0.0837306591769775	-0.118627550729018	-0.0777672130822915	-0.0846398762473281	-0.0301198134370602	-0.0539004199100969	-0.0731629348864598	-0.146016827203001	-0.133672144064712	-0.160179608515559	-0.0627595796700553	-0.138053319488387	-0.123688967188139	-0.175104970978967	-0.174521318830464	-0.132908436898793	-0.0799505220779935	-0.029948245892456	-0.0431812906442488	-0.10810475172193	-0.0902888105624044	-0.084029807481834	-0.0545574812099356	0.0595250136685556	0.0658386926275835	0.203124317077007	0.139536601352124	0.107127874920337	0.142065297138717
Difference_between_disposable_income_and_expenditure	-0.160489610024423	-0.395967128907098	-0.380019462955174	-0.437360831867781	-0.314288905420822	0.124701021179762	0.125246240595364	0.143630728807447	0.10118929989918	0.027527258116845	0.0285749293878927	-0.0277662538561174	-0.102621744036358	-0.0580438710174661	-0.213073889667574	-0.200100943293538	-0.206687547837991	-0.14186158389389	-0.1568099861887	-0.165030527931032	-0.0288376770316905	-0.0634579948277941	-0.0218822824646779	-0.177230110014088	-0.175290148239677	-0.367523302330638	-0.357455061018142	-0.350653624176773	-0.367985240821358	-0.401181231622432	-0.318934168446161	-0.403288407252142	-0.39797668813296	-0.409808816071742	-0.436897270018089	-0.401293438324013	-0.442391663665651	-0.430983162537246	-0.394044941787782	-0.306516873877691	-0.0277503869015215	-0.0262166131299457	-0.0210549857649096	-0.0212399198426683	-0.0542983417248221	-0.226483233041373	-0.12189364704754	-0.012200850397669	-0.0773452759240904
Smoking_rate_both_sex_2001.2013	-0.0888036144265499	-0.113734250628763	-0.156492822501345	-0.0631088814677964	-0.140342550527822	0.419248608378175	0.432170445417019	0.439565827478341	0.515160349193039	0.4814500553018	0.510516600759363	0.504344240443131	0.365634671208971	0.382707652081749	0.387345779020105	0.352456142301273	0.470623622749376	0.504514187313249	0.454908656483505	0.477922987093039	0.23377723219437	0.256938408354672	0.216612840571213	0.376163721211927	0.420237705657875	0.0876275728911658	0.061426406603085	0.0468945533824115	0.10104369747816	0.0577521331661746	0.0263701692120212	0.123211347034632	0.106997516416391	0.139117298025138	0.230046505858843	0.27546563592386	0.283032748061377	0.320456694367746	0.286022500111354	0.355636666760264	0.170331309456387	0.0873986924584462	0.126941241607171	0.140713399336202	0.113322089962703	0.211871334345703	0.105718030066394	0.0765853766507162	0.0635696592652406
Screeningtest_over20_2year_2013	-0.297782071021007	-0.134440032618897	-0.0649015460355082	-0.155109998991965	-0.229828973694795	-0.0831616034659782	-0.0970499526944152	-0.0862416911036293	-0.120583508328297	-0.140233424471301	-0.0794410961365554	0.0630427817585485	0.0703187471638585	0.0971116005056115	0.0734150907852158	0.0462357660129841	0.029573682677554	0.0111098975746765	-0.0270468474630366	-0.0157780325679547	-0.0434898959679823	-0.05063573044551	-0.0916714284262104	-0.0616208330403177	-0.153508677894827	-0.377869014214449	-0.354106399323726	-0.342828337574988	-0.366385922187318	-0.324842413830216	-0.264721762817262	-0.215919978480992	-0.180945927220616	-0.163122465792286	-0.17602262519413	-0.178589429963636	-0.175700311943069	-0.140107304690685	-0.130971379293645	-0.103371492542736	-0.0798117500807806	-0.0847442695456631	-0.0595408871585264	-0.0524304221781644	-0.0473485617125377	-0.236309303451599	-0.226020055435549	-0.110459516384766	-0.111479627029524
Screeningtest_over20_2year_2016	-0.262544268693422	-0.092234002954111	-0.020954662700681	-0.183955706166625	-0.259018311150514	0.019927065990295	-0.00720496183357446	0.0149392087208008	-0.0410627180704598	-0.0254258835168807	0.0404103651151625	0.144629054679717	0.174623837702634	0.176052948823954	0.152993611560057	0.105874294514349	0.0987720407542994	0.0856621386783225	-0.00524634006642577	-0.00282067909219028	0.050003270415113	0.0362616108581555	0.0266524081661892	0.0265432354603294	-0.0645991490428596	-0.367315687679835	-0.317362207691076	-0.32189716717891	-0.35138797493033	-0.288826299076477	-0.182758106273248	-0.184486402374839	-0.151214524890734	-0.192621354966499	-0.156034699365834	-0.172756410188617	-0.112609056318025	-0.0369622448643566	-0.0702647298109145	-0.111025562556998	-0.0423541521801909	-0.0156996121293908	0.026320724544647	0.0176369744516765	-0.0287433485142615	-0.084034101926919	-0.128286424844833	-0.0185972160985664	-0.0078175773995716
Detail_examination_rate_2013	0.0786108114374036	-0.0101933259275009	-0.0585609336853493	-0.0482351206470674	0.0487608503142554	-0.0576795786619487	-0.0832127383234186	-0.127250835282135	-0.13422927736799	-0.071028481719678	-0.0755858975976686	0.149848100616086	0.0932949416884062	0.100301093776567	0.128214769696627	0.0821420922454912	0.122771936761767	0.124088770580809	0.0102624732919767	0.0320279072813849	0.0504513579820235	0.0694977717304475	0.108677558379348	0.0953078754113045	0.0182467399024233	-0.121989232844008	-0.0732430863165023	-0.0998479858672945	-0.099779438545302	-0.0651829218403519	0.0288341718484273	0.0745119795842745	0.0838494519335385	0.0790797522666257	0.110061052179325	0.026449198925299	0.0742858783857619	0.110434070586398	0.0614214376960257	0.00301662924093373	-0.0374847186684084	0.000847390735519702	0.0229078691315097	-0.0621006259854019	-0.0989318385160182	0.14378559292974	0.0958718561265446	0.14002275542906	0.179460432805107
Detail_examination_rate_2014	0.0820951726830444	-0.109535559406878	-0.157170592015417	-0.129754816595219	-0.033832253992094	-0.0673982937303595	-0.0914566265008023	-0.149780167203868	-0.114812326206422	-0.0680734776229886	-0.0754170756191644	0.0839156010410956	0.0490738021346202	0.0580646912697561	0.0707574553168634	0.0705016992410283	0.0606803166434913	0.0535056550378289	-0.0404750226545827	-0.0219715359356633	-0.00103118488469784	0.0150509687334347	0.0594721439593243	0.0574760666345214	0.00717094740332461	-0.14007078316333	-0.0863734157929089	-0.0956747285093921	-0.085795418593837	-0.0462586417521701	0.0476401675156125	0.0470064149236801	0.0782019693686414	0.056088692970804	0.0687659330906979	0.0221674731181868	0.0497382711924556	0.0557966529977452	0.0429722201110923	-0.0141283441983614	-0.0554593344611914	-0.00953813106601449	0.0323601364279641	-0.053034082529566	-0.0742947209648612	0.130643532544339	0.0581939328714467	0.1331306542936	0.183769688411887
Detail_examination_rate_2015	0.0332714404384256	-0.152564275483547	-0.174314428333834	-0.166194253036827	-0.108624086243156	-0.113742637841936	-0.143564662712161	-0.192800817701727	-0.176975661477342	-0.11248779849194	-0.106932821968901	0.0635771423202026	0.0329743834348283	0.045723977899479	0.0725750013686708	0.0576997486979013	0.0320266223582719	0.0303205783454235	-0.0641356962113036	-0.0506202116198772	-0.00361738074226527	0.00933363418249884	0.0557669842796772	0.040497910409084	-0.0388571484046295	-0.245441959525624	-0.204985689447374	-0.22653985076341	-0.185067383986507	-0.133904022299596	-0.0064087332944633	-0.00544516504511004	0.0061721917372413	-0.0613590090180727	-0.0121043641331737	-0.0823647977861303	-0.0388391004099347	0.0118047577644366	0.025492586891161	-0.0464828482337757	-0.104920542756031	-0.0758689003935171	-0.0260472668513956	-0.107210271713876	-0.154983255380675	0.0709261039766571	-0.0131200987494845	0.0454400473206444	0.121483653261577
Detail_examination_rate_2016	-0.0490876870597091	-0.135056238910397	-0.162356820319054	-0.155980921903674	-0.105130616504934	-0.0942237030255315	-0.160394072231946	-0.181260482740129	-0.208296950198277	-0.148562441982078	-0.187481230170439	0.0507252696608071	-0.0294692915368197	-0.0338009907226272	-0.00705254821618159	-0.0230290030964558	-0.0275036040253303	-0.0391322168640037	-0.162807276594271	-0.156904825603499	-0.0495088336668021	-0.03159772472379	0.0152288000367997	-0.0584564845774471	-0.126826496694432	-0.235638066402559	-0.195744808141591	-0.155839648685933	-0.182010899469449	-0.151085612816089	-0.103417737958446	-0.0947048399653738	-0.115941688723032	-0.107618515310071	-0.0855036072686418	-0.0899725069167389	-0.0349203497006027	-0.0510564572169697	-0.104151666942617	-0.153853591350361	-0.0642233379710905	-0.0184653156860995	0.00134517696471837	-0.078860822969229	-0.0440833055046183	-0.0305947323116716	-0.0139443868815647	0.0945776246801215	0.0542963979864313
Detail_examination_rate_2017	-0.111580064034408	-0.171544901081388	-0.210880548895353	-0.132776160237589	-0.0804064885689363	-0.219432572355898	-0.277703553869404	-0.287974201600109	-0.278730581139456	-0.239777611615115	-0.217024782477326	-0.0520404352086918	-0.0820539331392941	-0.0818515012501058	-0.0627832589137597	-0.0385151688339746	-0.0340531632929256	-0.0547090848674134	-0.171170161966889	-0.10281849670278	-0.0342952681315631	-0.0303725338349941	0.0278227636941998	0.00920914849457646	-0.0579635329981838	-0.206951978633957	-0.180956057204	-0.133375389493798	-0.138390958525687	-0.129256030324131	-0.0616617711320492	-0.0110435639182432	-0.0270735702521949	-0.0508710871089126	-0.0301046464384783	-0.04015173095351	-0.00653475765189445	0.0118383715121926	-0.0254387301844556	-0.0804646214591289	-0.0129866013416874	0.0148521240597505	0.0264312291034888	-0.0826153746231152	-0.0574781132149524	-0.00322708542755959	-0.0282208701334285	0.0929739882920418	0.0385232908599527
Proportion_educationlevel_equal_to_or_under_highshhool	-0.0934393610002209	-0.0169764135710181	-0.0203462470516431	0.026061900349388	-0.0764702310397963	-0.178704396713508	-0.155132664771046	-0.129543136374725	-0.174769907990456	-0.16473607108067	-0.211298016378457	-0.131828918857841	-0.180440683035752	-0.161087320246202	-0.065604940612268	-0.0681378036863357	-0.115414175910016	-0.0702661509893029	-0.108541040503709	-0.0509383592534876	0.0249564731281063	0.0172634862616552	0.0437099426373717	-0.00466434351164775	-0.0256572378899493	-0.300073189060847	-0.266403469246269	-0.180781006042677	-0.280188863399981	-0.230951598942088	-0.314831311826895	-0.298071721011839	-0.323203741730144	-0.260341907947897	-0.197053135352551	-0.211435849979702	-0.228561906259856	-0.262807549006993	-0.226071542275568	-0.241213421878353	-0.135524015862231	-0.140374971746527	-0.200808704829579	-0.305541663995728	-0.229150395712662	-0.443042013477415	-0.33118786263726	-0.141744527387382	-0.136690068214038
female_population_over25yearsold	-0.00565946885005947	0.022867092889999	0.0418547964005299	0.0858160717628357	0.0685841615098215	0.328901528795622	0.335501236035661	0.348380456735623	0.442884591194834	0.395352922480221	0.465420185347285	0.36895738793966	0.387851862022019	0.312258428366732	0.301289622286976	0.300450100260454	0.456757840753987	0.385087758158679	0.432417203065416	0.414161497627833	0.241076162941395	0.245408297765173	0.200255687650388	0.348072133209347	0.377638366953047	0.510964971344715	0.47717580567069	0.40247545231795	0.542656006588513	0.487258317004826	0.540928094734523	0.520156806815162	0.541594561958226	0.478362997481152	0.509909999968415	0.519825662567141	0.529408009486712	0.571147384873925	0.579816052222476	0.581117836647934	0.364644759448207	0.321762311473523	0.321044571718882	0.444698938024823	0.403194931887039	0.614063418055792	0.49623770963773	0.304801056483412	0.29704511508184
[truncated: 208 more columns]
